# Supplementary material for: Viruses of Freshwater Mussels during Mass Mortality Events in Oregon and Washington, USA
Source: Viruses. 2023 Aug 11;15(8):1719. doi: 10.3390/v15081719 (PMC10458741; doi:10.3390/v15081719)
Supplement: Supplementary file 1 [file viruses-15-01719-s001.zip]

Archive with 2 entries (2 files):
- OregonManuscriptTablesv4.0.xlsx
- viruses-2501080-supplementary.pdf
