# Supplementary material for: Viruses of Freshwater Mussels during Mass Mortality Events in Oregon and Washington, USA
Source: Viruses. 2023 Aug 11;15(8):1719. doi: 10.3390/v15081719 (PMC10458741; doi:10.3390/v15081719)
Supplement: Supplementary file 1 [file viruses-15-01719-s001.zip › OregonManuscriptTablesv4.0.xlsx]

## Sheet: TableS1
Xerces Mussel Code	Goldberg Lab Mussel Code	Site Code	River	State	Site Type	Mussel Type	Collection Date	Species	Sample Method
CGH01	CGH01	CRO	Crooked River	Oregon	Impact	Control	2018-10-08	Gonidea angulata	Whole body
CGH03	CGH03	CRO	Crooked River	Oregon	Impact	Control	2018-10-08	Gonidea angulata	Whole body
CGH04	CGH04	CRO	Crooked River	Oregon	Impact	Control	2018-10-08	Gonidea angulata	Whole body
CGH07	CGH07	CRO	Crooked River	Oregon	Impact	Control	2018-10-08	Gonidea angulata	Whole body
CGH12	CGH12	CRO	Crooked River	Oregon	Impact	Control	2018-10-08	Gonidea angulata	Whole body
CGS01	CGS01	CRO	Crooked River	Oregon	Impact	Case	2018-10-08	Gonidea angulata	Whole body
CGS02	CGS02	CRO	Crooked River	Oregon	Impact	Case	2018-10-08	Gonidea angulata	Whole body
CGS03	CGS03	CRO	Crooked River	Oregon	Impact	Case	2018-10-08	Gonidea angulata	Whole body
CGS04	CGS04	CRO	Crooked River	Oregon	Impact	Case	2018-10-08	Gonidea angulata	Whole body
CGS05	CGS05	CRO	Crooked River	Oregon	Impact	Case	2018-10-08	Gonidea angulata	Whole body
CWS01	CWS01	LCM2	Chehalis River	Washington	Impact	Case	2018-09-26	Margaritifera falcata	Whole body
CWS02	CWS02	LCM2	Chehalis River	Washington	Impact	Case	2018-09-26	Margaritifera falcata	Whole body
CWS03	CWS03	LCM2	Chehalis River	Washington	Impact	Case	2018-09-26	Margaritifera falcata	Whole body
CWS04	CWS04	LCM2	Chehalis River	Washington	Impact	Case	2018-09-26	Margaritifera falcata	Whole body
CWS05	CWS05	LCM2	Chehalis River	Washington	Impact	Case	2018-09-26	Margaritifera falcata	Whole body
CWS06	CWS06	LCM2	Chehalis River	Washington	Impact	Case	2018-09-26	Margaritifera falcata	Whole body
OR-CRO-20-001	GCR1	CRO	Crooked River	Oregon	Impact	Case	2020-09-04	Gonidea angulata	Whole body
OR-CRO-20-010	GCR10	CRO	Crooked River	Oregon	Impact	Case	2020-09-04	Gonidea angulata	Whole body
OR-CRO-20-011	GCR11	CRO	Crooked River	Oregon	Impact	Case	2020-09-04	Gonidea angulata	Hemolymph Only
OR-CRO-20-012	GCR12	CRO	Crooked River	Oregon	Impact	Case	2020-09-04	Gonidea angulata	Hemolymph Only
OR-CRO-20-014	GCR14	CRO	Crooked River	Oregon	Impact	Case	2020-09-04	Gonidea angulata	Hemolymph Only
OR-CRO-20-004	GCR4	CRO	Crooked River	Oregon	Impact	Control	2020-09-04	Gonidea angulata	Hemolymph Only
OR-CRO-20-005	GCR5	CRO	Crooked River	Oregon	Impact	Control	2020-09-04	Gonidea angulata	Hemolymph Only
OR-CRO-20-006	GCR6	CRO	Crooked River	Oregon	Impact	Control	2020-09-04	Gonidea angulata	Hemolymph Only
OR-CRO-20-007	GCR7	CRO	Crooked River	Oregon	Impact	Control	2020-09-04	Gonidea angulata	Hemolymph Only
OR-CRO-20-008	GCR8	CRO	Crooked River	Oregon	Impact	Control	2020-09-04	Gonidea angulata	Hemolymph Only
OR-CRO-20-009	GCR9	CRO	Crooked River	Oregon	Impact	Control	2020-09-04	Gonidea angulata	Hemolymph Only
WA-CHE-20-281	GL81	LCM1	Chehalis River	Washington	Impact	Control	2020-08-26	Gonidea angulata	Hemolymph Only
WA-CHE-20-282	GL82	LCM1	Chehalis River	Washington	Impact	Control	2020-08-26	Gonidea angulata	Hemolymph Only
WA-CHE-20-283	GL83	LCM1	Chehalis River	Washington	Impact	Control	2020-08-26	Gonidea angulata	Hemolymph Only
WA-CHE-20-176	ML176	LCM1	Chehalis River	Washington	Impact	Case	2020-08-26	Margaritifera falcata	Hemolymph Only
WA-CHE-20-177	ML177	LCM1	Chehalis River	Washington	Impact	Case	2020-08-26	Margaritifera falcata	Hemolymph Only
WA-CHE-20-178	ML178	LCM1	Chehalis River	Washington	Impact	Case	2020-08-26	Margaritifera falcata	Hemolymph Only
WA-CHE-20-179	ML179	LCM1	Chehalis River	Washington	Impact	Case	2020-08-26	Margaritifera falcata	Hemolymph Only
WA-CHE-20-180	ML180	LCM1	Chehalis River	Washington	Impact	Case	2020-08-26	Margaritifera falcata	Hemolymph Only
WA-CHE-20-181	ML181	LCM1	Chehalis River	Washington	Impact	Case	2020-08-26	Margaritifera falcata	Hemolymph Only
WA-CHE-20-183	ML183	LCM1	Chehalis River	Washington	Impact	Case	2020-08-26	Margaritifera falcata	Hemolymph Only
WA-CHE-20-184	ML184	LCM1	Chehalis River	Washington	Impact	Case	2020-08-26	Margaritifera falcata	Hemolymph Only
WA-CHE-20-185	ML185	LCM1	Chehalis River	Washington	Impact	Case	2020-08-26	Margaritifera falcata	Hemolymph Only
WA-CHE-20-186	ML186	LCM1	Chehalis River	Washington	Impact	Case	2020-08-26	Margaritifera falcata	Hemolymph Only
WA-CHE-20-187	ML187	LCM1	Chehalis River	Washington	Impact	Case	2020-08-26	Margaritifera falcata	Hemolymph Only
WA-CHE-20-188	ML188	LCM1	Chehalis River	Washington	Impact	Case	2020-08-26	Margaritifera falcata	Hemolymph Only
WA-CHE-20-141	ML41	LCM1	Chehalis River	Washington	Impact	Control	2020-08-26	Margaritifera falcata	Hemolymph Only
WA-CHE-20-142	ML42	LCM1	Chehalis River	Washington	Impact	Control	2020-08-26	Margaritifera falcata	Hemolymph Only
WA-CHE-20-143	ML43	LCM1	Chehalis River	Washington	Impact	Control	2020-08-26	Margaritifera falcata	Hemolymph Only
WA-CHE-20-144	ML44	LCM1	Chehalis River	Washington	Impact	Control	2020-08-26	Margaritifera falcata	Hemolymph Only
WA-CHE-20-148	ML48	LCM1	Chehalis River	Washington	Impact	Control	2020-08-26	Margaritifera falcata	Hemolymph Only
WA-CHE-20-149	ML49	LCM1	Chehalis River	Washington	Impact	Control	2020-08-26	Margaritifera falcata	Hemolymph Only
WA-CHE-20-150	ML50	LCM1	Chehalis River	Washington	Impact	Control	2020-08-26	Margaritifera falcata	Hemolymph Only
WA-CHE-20-151	ML51	LCM1	Chehalis River	Washington	Impact	Control	2020-08-26	Margaritifera falcata	Hemolymph Only
WA-CHE-20-152	ML52	LCM1	Chehalis River	Washington	Impact	Control	2020-08-26	Margaritifera falcata	Hemolymph Only
WA-CHE-20-153	ML53	LCM1	Chehalis River	Washington	Impact	Control	2020-08-26	Margaritifera falcata	Hemolymph Only
WA-CHE-20-155	ML55	LCM1	Chehalis River	Washington	Impact	Control	2020-08-26	Margaritifera falcata	Hemolymph Only
WA-CHE-20-156	ML56	LCM1	Chehalis River	Washington	Impact	Control	2020-08-26	Margaritifera falcata	Hemolymph Only
WA-CHE-20-157	ML57	LCM1	Chehalis River	Washington	Impact	Control	2020-08-26	Margaritifera falcata	Hemolymph Only
WA-CHE-20-001	MSK1	SKO	Skookumchuck River	Washington	Control	Control	2020-08-24	Margaritifera falcata	Hemolymph Only
WA-CHE-20-011	MSK11	SKO	Skookumchuck River	Washington	Control	Control	2020-08-24	Margaritifera falcata	Hemolymph Only
WA-CHE-20-012	MSK12	SKO	Skookumchuck River	Washington	Control	Control	2020-08-24	Margaritifera falcata	Hemolymph Only
WA-CHE-20-013	MSK13	SKO	Skookumchuck River	Washington	Control	Control	2020-08-24	Margaritifera falcata	Hemolymph Only
WA-CHE-20-014	MSK14	SKO	Skookumchuck River	Washington	Control	Control	2020-08-24	Margaritifera falcata	Hemolymph Only
WA-CHE-20-015	MSK15	SKO	Skookumchuck River	Washington	Control	Control	2020-08-24	Margaritifera falcata	Hemolymph Only
WA-CHE-20-002	MSK2	SKO	Skookumchuck River	Washington	Control	Control	2020-08-24	Margaritifera falcata	Hemolymph Only
WA-CHE-20-003	MSK3	SKO	Skookumchuck River	Washington	Control	Control	2020-08-24	Margaritifera falcata	Hemolymph Only
WA-CHE-20-004	MSK4	SKO	Skookumchuck River	Washington	Control	Control	2020-08-24	Margaritifera falcata	Hemolymph Only
WA-CHE-20-005	MSK5	SKO	Skookumchuck River	Washington	Control	Control	2020-08-24	Margaritifera falcata	Hemolymph Only
WA-CHE-20-006	MSK6	SKO	Skookumchuck River	Washington	Control	Control	2020-08-24	Margaritifera falcata	Hemolymph Only
WA-CHE-20-007	MSK7	SKO	Skookumchuck River	Washington	Control	Control	2020-08-24	Margaritifera falcata	Hemolymph Only
WA-CHE-20-008	MSK8	SKO	Skookumchuck River	Washington	Control	Control	2020-08-24	Margaritifera falcata	Hemolymph Only
WA-CHE-20-009	MSK9	SKO	Skookumchuck River	Washington	Control	Control	2020-08-24	Margaritifera falcata	Hemolymph Only
OGH01	OGH01	OWY1	Owyhee River	Oregon	Unknown	Case	2018-07-25	Gonidea angulata	Whole body
OGH02	OGH02	OWY1	Owyhee River	Oregon	Unknown	Case	2018-07-25	Gonidea angulata	Whole body
OGH03	OGH03	OWY1	Owyhee River	Oregon	Unknown	Case	2018-07-25	Gonidea angulata	Whole body
SWH01	SWH01	SKO	Skookumchuck River	Washington	Control	Control	2018-09-26	Margaritifera falcata	Whole body
SWH02	SWH02	SKO	Skookumchuck River	Washington	Control	Control	2018-09-26	Margaritifera falcata	Whole body
SWH03	SWH03	SKO	Skookumchuck River	Washington	Control	Control	2018-09-26	Margaritifera falcata	Whole body
SWH04	SWH04	SKO	Skookumchuck River	Washington	Control	Control	2018-09-26	Margaritifera falcata	Whole body
SWH05	SWH05	SKO	Skookumchuck River	Washington	Control	Control	2018-09-26	Margaritifera falcata	Whole body

## Sheet: TableS2
Virus name	Size	Genome Type	Linear	Sample Yielding Sequence	Isolate Site	Isolate Species	Super	Realm	Kingdom	Phylum	Class	Order	Family	Genus	Nearest Diamond BLASTX match	% Identity	Length of nearest match alignment (aa)	evalue	nBLASTStitle	nBLAST % Identity	nBLAST length
chemarfal virus 1	16281	RNA	Linear	CWS02	Chehalis	Margaritifera falcata	Viruses	Riboviria	Orthornavirae	Negarnaviricota	Haploviricotina	Monjiviricetes	Mononegavirales	Rhabdoviridae	BCV68596.1 RNA-dependent RNA polymerase [Carpione rhabdovirus]	43	1992	0	NA	NA	NA
owegonang virus 1	12342	RNA	Linear	OGH01	Owyhee	Gonidea angulata	Viruses	Riboviria	Orthornavirae	Pisuviricota	Pisoniviricetes	Picornavirales	Picornaviridae	Mischivirus	UBJ26277.1 hypothetical protein 3 [Sichuan mosquito picorna-like virus]	23.2	1608	1.2e-44	NA	NA	NA
chemarfal virus 22	11816	RNA	Linear	ML176	Chehalis	Margaritifera falcata	Viruses	Riboviria	Orthornavirae	Pisuviricota	Pisoniviricetes	Picornavirales	Marnaviridae	NA	YP_009337710.1 hypothetical protein [Hubei picorna-like virus 7]	35.5	2988	0	NA	NA	NA
chemarfal virus 126	11435	RNA	Linear	ML187	Chehalis	Margaritifera falcata	Viruses	Riboviria	Orthornavirae	Pisuviricota	Pisoniviricetes	Picornavirales	Noraviridae	NA	YP_009337367.1 hypothetical protein 2 [Hubei picorna-like virus 66]	39.7	1994	0	NA	NA	NA
chemarfal virus 251	11312	RNA	Linear	ML188	Chehalis	Margaritifera falcata	Viruses	Riboviria	Orthornavirae	Pisuviricota	Pisoniviricetes	Picornavirales	unclassified Picornavirales	NA	UHK03056.1 MAG: polyprotein [Guiyang Dicistro-like virus 1]	25.1	754	3.1e-33	NA	NA	NA
owegonang virus 2	11073	RNA	Linear	OGH01	Owyhee	Gonidea angulata	Viruses	Riboviria	Orthornavirae	Pisuviricota	Pisoniviricetes	Picornavirales	Polycipiviridae	NA	WAY26508.1 MAG: hypothetical protein [Fish-associated picorna-like virus 4]	55	2296	0	Sichuan mosquito picorna-like virus isolate mos092PicorV01-10 genomic sequence	71.756	786
chemarfal virus 122	10579	RNA	Linear	ML185	Chehalis	Margaritifera falcata	Viruses	Riboviria	Orthornavirae	Pisuviricota	Pisoniviricetes	Picornavirales	Dicistroviridae	NA	UZT54499.1 MAG: RNA-dependent RNA polymerase, partial [clictilig virus 2]	99.4	353	6.54e-241	MAG: Clictilig virus 2 isolate A26 RNA-dependent RNA polymerase gene, partial cds	98.52	1081
chemarfal virus 23	10069	RNA	Linear	ML176	Chehalis	Margaritifera falcata	Viruses	Riboviria	Orthornavirae	Pisuviricota	Pisoniviricetes	Picornavirales	Marnaviridae	NA	AYD68770.1 polyprotein, partial [Marine RNA virus BC-7]	28.4	2218	1.05e-198	NA	NA	NA
crogonang virus 159	10044	RNA	Linear	GCR6	Crooked	Gonidea angulata	Viruses	Riboviria	Orthornavirae	Pisuviricota	Pisoniviricetes	Picornavirales	Marnaviridae	NA	ASM94051.1 hypothetical protein [Barns Ness breadcrumb sponge aquatic picorna-like virus 1]	27.6	1647	3.5e-148	NA	NA	NA
chemarfal virus 24	10000	RNA	Linear	ML176	Chehalis	Margaritifera falcata	Viruses	Riboviria	Orthornavirae	Pisuviricota	Pisoniviricetes	Picornavirales	Marnaviridae	NA	ULG00030.1 MAG: polyprotein [Marnaviridae sp.]	30.2	2791	0	NA	NA	NA
skomarfal virus 1	9994	RNA	Linear	MSK15	Skookumchuck	Margaritifera falcata	Viruses	Riboviria	Orthornavirae	Pisuviricota	Pisoniviricetes	Picornavirales	unclassified Picornavirales	NA	DAZ87497.1 TPA_asm: polyprotein [Neosmilaster georgianus associated picornavirus 2]	27.1	1573	2.38e-129	NA	NA	NA
chemarfal virus 127	9981	RNA	Linear	ML187	Chehalis	Margaritifera falcata	Viruses	Riboviria	Orthornavirae	Pisuviricota	Pisoniviricetes	Picornavirales	Marnaviridae	NA	YP_009329821.1 polyprotein [Bivalve RNA virus G3]	28.6	1830	1.9e-175	NA	NA	NA
chemarfal virus 252	9862	RNA	Linear	ML188	Chehalis	Margaritifera falcata	Viruses	Riboviria	Orthornavirae	Pisuviricota	Pisoniviricetes	Picornavirales	Marnaviridae	NA	QNL09586.1 nonstructural polyprotein [Clinch picorna-like virus 1]	87.5	2005	0	MAG: Marnaviridae sp. isolate 294-k141_55147 hypothetical protein gene, partial cds	97.102	3727
skomarfal virus 36	9698	RNA	Linear	MSK8	Skookumchuck	Margaritifera falcata	Viruses	Riboviria	Orthornavirae	Pisuviricota	Pisoniviricetes	Picornavirales	Dicistroviridae	NA	UNY42170.1 MAG: polyprotein, partial [Picornavirales sp.]	67.7	926	0	MAG: Picornaviridae sp. isolate 5-k141_179936_2 RNA dependent RNA polymerase and capsid protein genes, complete cds	98.113	53
chemarfal virus 128	9696	RNA	Linear	ML187	Chehalis	Margaritifera falcata	Viruses	Riboviria	Orthornavirae	Pisuviricota	Pisoniviricetes	Picornavirales	unclassified Picornavirales	NA	UNY42130.1 MAG: polyprotein 1, partial [Picornavirales sp.]	34.8	1251	1.22e-200	NA	NA	NA
skomarfal virus 44	9551	RNA	Linear	MSK9	Skookumchuck	Margaritifera falcata	Viruses	Riboviria	Orthornavirae	Pisuviricota	Pisoniviricetes	Picornavirales	Marnaviridae	NA	URG14846.1 MAG: RNA dependent RNA polymerase [Picornaviridae sp.]	91.4	1957	0	MAG: Picornaviridae sp. isolate 351R-k141_248602 RNA dependent RNA polymerase and capsid protein genes, complete cds	80.615	8455
crogonang virus 133	9453	RNA	Linear	GCR11	Crooked	Gonidea angulata	Viruses	Riboviria	Orthornavirae	Pisuviricota	Pisoniviricetes	Picornavirales	unclassified Picornavirales	NA	UZO29911.1 MAG: RNA-dependent RNA polymerase [Harg calici-like virus]	72.3	2430	0	MAG: Riboviria sp. isolate 6PT-RDRP-5 hypothetical protein 1 and VP1 genes, complete cds	83.61	6254
skomarfal virus 37	9374	RNA	Linear	MSK8	Skookumchuck	Margaritifera falcata	Viruses	Riboviria	Orthornavirae	Pisuviricota	Pisoniviricetes	Picornavirales	Marnaviridae	NA	YP_009333520.1 hypothetical protein 1 [Beihai razor shell virus 1]	23.5	1373	7.7e-68	NA	NA	NA
crogonang virus 134	9353	RNA	Linear	GCR11	Crooked	Gonidea angulata	Viruses	Riboviria	Orthornavirae	Pisuviricota	Pisoniviricetes	Picornavirales	unclassified Picornavirales	NA	UZO29911.1 MAG: RNA-dependent RNA polymerase [Harg calici-like virus]	38.5	2162	0	MAG: Riboviria sp. isolate 6PT-RDRP-5 hypothetical protein 1 and VP1 genes, complete cds	74.5	600
crogonang virus 1	9339	RNA	Linear	CGH03	Crooked	Gonidea angulata	Viruses	Riboviria	Orthornavirae	Pisuviricota	Pisoniviricetes	Picornavirales	unclassified Picornavirales	NA	URG14874.1 MAG: RNA dependent RNA polymerase, partial [Picornaviridae sp.]	77.9	3007	0	MAG: Picornaviridae sp. isolate 373R-k141_72726 RNA dependent RNA polymerase gene, partial cds	75.482	5498
chemarfal virus 25	9338	RNA	Linear	ML176	Chehalis	Margaritifera falcata	Viruses	Riboviria	Orthornavirae	Pisuviricota	Pisoniviricetes	Picornavirales	Dicistroviridae	NA	UNY42142.1 MAG: polyprotein 2, partial [Picornavirales sp.]	89	573	0	MAG: Picornavirales sp. isolate HPLV-110 genomic sequence	75.441	3400
crogonang virus 2	9313	RNA	Linear	CGH03	Crooked	Gonidea angulata	Viruses	Riboviria	Orthornavirae	Pisuviricota	Pisoniviricetes	Picornavirales	Dicistroviridae	NA	QKN89027.1 MAG: polymerase polyprotein [Riboviria sp.]	65.9	1667	0	NA	NA	NA
chemarfal virus 129	9266	RNA	Linear	ML187	Chehalis	Margaritifera falcata	Viruses	Riboviria	Orthornavirae	Pisuviricota	Pisoniviricetes	Picornavirales	Marnaviridae	NA	YP_009345913.1 hypothetical protein [Beihai picorna-like virus 57]	29.3	1673	2.78e-169	NA	NA	NA
chemarfal virus 130	9237	RNA	Linear	ML187	Chehalis	Margaritifera falcata	Viruses	Riboviria	Orthornavirae	Pisuviricota	Pisoniviricetes	Picornavirales	unclassified Picornavirales	NA	URG14712.1 MAG: RNA dependent RNA polymerase [Picornaviridae sp.]	24.6	1449	3.18e-57	NA	NA	NA
crogonang virus 160	9228	RNA	Linear	GCR6	Crooked	Gonidea angulata	Viruses	Riboviria	Orthornavirae	Pisuviricota	Pisoniviricetes	Picornavirales	Marnaviridae	NA	YP_009337710.1 hypothetical protein [Hubei picorna-like virus 7]	33.4	2748	0	NA	NA	NA
chemarfal virus 131	9202	RNA	Linear	ML187	Chehalis	Margaritifera falcata	Viruses	Riboviria	Orthornavirae	Pisuviricota	Pisoniviricetes	Picornavirales	unclassified Picornavirales	unclassified Picornavirales	QDH87818.1 MAG: RNA-dependent RNA polymerase, partial [Picornavirales sp.]	33.4	827	7.76e-123	NA	NA	NA
chemarfal virus 26	9191	RNA	Linear	ML176	Chehalis	Margaritifera falcata	Viruses	Riboviria	Orthornavirae	Pisuviricota	Pisoniviricetes	Picornavirales	Marnaviridae	NA	QRQ90206.1 MAG: hypothetical protein 1 [Riboviria sp.]	79.4	1675	0	MAG: Riboviria sp. isolate 6nt-RDRP-3 hypothetical protein 1 and hypothetical protein 2 genes, complete cds	76.937	2697
chemarfal virus 27	9183	RNA	Linear	ML176	Chehalis	Margaritifera falcata	Viruses	Riboviria	Orthornavirae	Pisuviricota	Pisoniviricetes	Picornavirales	Marnaviridae	NA	UQB76035.1 nonstructural protein [Flumine marna-like virus 6]	32.8	2607	0	Beihai picorna-like virus 44 strain BHXG26143 hypothetical protein 1 and hypothetical protein 2 genes, complete cds	71.91	534
chemarfal virus 28	9127	RNA	Linear	ML176	Chehalis	Margaritifera falcata	Viruses	Riboviria	Orthornavirae	Pisuviricota	Pisoniviricetes	Picornavirales	Marnaviridae	NA	UQZ09586.1 putative RNA-dependent RNA polymerase [Freshwater macrophyte associated picorna-like virus 6]	41.1	1495	0	NA	NA	NA
chemarfal virus 273	9087	RNA	Linear	ML53	Chehalis	Margaritifera falcata	Viruses	Riboviria	Orthornavirae	Pisuviricota	Pisoniviricetes	Picornavirales	Dicistroviridae	NA	YP_009337332.1 hypothetical protein 1 [Hubei picorna-like virus 18]	28.8	1672	2.88e-163	NA	NA	NA
crogonang virus 3	9051	RNA	Linear	CGH03	Crooked	Gonidea angulata	Viruses	Riboviria	Orthornavirae	Pisuviricota	Pisoniviricetes	Picornavirales	Dicistroviridae	NA	UUW20891.1 MAG: RNA helicase [Sanya dicistro-like virus 1]	60.3	1647	0	NA	NA	NA
chemarfal virus 132	9042	RNA	Linear	ML187	Chehalis	Margaritifera falcata	Viruses	Riboviria	Orthornavirae	Pisuviricota	Pisoniviricetes	Picornavirales	Marnaviridae	NA	ULF99924.1 MAG: hypothetical protein 1 [Marnaviridae sp.]	56.8	1749	0	MAG: Marnaviridae sp. isolate s42-k141_1307207 hypothetical protein 1 and hypothetical protein 2 genes, complete cds	75.245	1224
chemarfal virus 29	9007	RNA	Linear	ML176	Chehalis	Margaritifera falcata	Viruses	Riboviria	Orthornavirae	Pisuviricota	Pisoniviricetes	Picornavirales	unclassified Picornavirales	unclassified Picornavirales	QDH89036.1 MAG: hypothetical protein H2BulkLitter1237_000001 [Picornavirales sp.]	35.4	773	7.57e-115	NA	NA	NA
chemarfal virus 133	8986	RNA	Linear	ML187	Chehalis	Margaritifera falcata	Viruses	Riboviria	unclassified Riboviria	unclassified Riboviria	unclassified Riboviria	unclassified Riboviria	unclassified Riboviria	unclassified Riboviria	UUV42272.1 MAG: putative RNA dependent RNA polymerase [Ilomantsi toti-like virus 2]	28.2	575	3.46e-41	NA	NA	NA
crogonang virus 4	8963	RNA	Linear	CGH03	Crooked	Gonidea angulata	Viruses	Riboviria	Orthornavirae	Pisuviricota	Pisoniviricetes	Picornavirales	Marnaviridae	NA	ULF99924.1 MAG: hypothetical protein 1 [Marnaviridae sp.]	50.4	1678	0	NA	NA	NA
chemarfal virus 30	8936	RNA	Linear	ML176	Chehalis	Margaritifera falcata	Viruses	Riboviria	Orthornavirae	Pisuviricota	Pisoniviricetes	Picornavirales	Dicistroviridae	NA	QJI52079.1 MAG: nonstructural polyprotein [Dicistroviridae sp.]	87.7	1715	0	MAG: Hangzhou hydrellia griseola dicistrovirus 1 isolate XHQTFY46, complete genome	80.365	5424
Sanxia atyid shrimp virus 3 isolate mfalml176	8812	RNA	Linear	ML176	Chehalis	Margaritifera falcata	Viruses	Riboviria	Orthornavirae	Pisuviricota	Pisoniviricetes	Picornavirales	Dicistroviridae	NA	YP_009337727.1 hypothetical protein 1 [Sanxia atyid shrimp virus 3]	99.1	1757	0	Sanxia atyid shrimp virus 3 strain SXXX37589 hypothetical protein 1 and hypothetical protein 2 genes, complete cds	98.663	8753
skomarfal virus 11	8798	RNA	Linear	MSK6	Skookumchuck	Margaritifera falcata	Viruses	Riboviria	Orthornavirae	Pisuviricota	Pisoniviricetes	Picornavirales	Marnaviridae	NA	YP_009337800.1 hypothetical protein [Sanxia picorna-like virus 5]	49.4	1668	0	NA	NA	NA
crogonang virus 5	8720	RNA	Linear	CGH03	Crooked	Gonidea angulata	Viruses	Riboviria	Orthornavirae	Pisuviricota	Pisoniviricetes	Picornavirales	Marnaviridae	NA	UNY42148.1 MAG: polyprotein [Picornavirales sp.]	55.5	1832	0	MAG: Picornavirales sp. isolate HPLV-115 genomic sequence	71.583	1112
chemarfal virus 32	8672	RNA	Linear	ML176	Chehalis	Margaritifera falcata	Viruses	Riboviria	Orthornavirae	Pisuviricota	Pisoniviricetes	Picornavirales	Marnaviridae	NA	UNY42041.1 MAG: polyprotein [Picornavirales sp.]	67.4	2415	0	MAG: Locarnavirus sp. isolate 164-k141_256597 putative nonstructural protein and putative structural protein genes, complete cds	74.692	1707
crogonang virus 6	8663	RNA	Linear	CGH03	Crooked	Gonidea angulata	Viruses	Riboviria	Orthornavirae	Pisuviricota	Pisoniviricetes	Picornavirales	Marnaviridae	NA	QRI44262.1 MAG: hypothetical protein 1, partial [Marnaviridae sp.]	78.3	1298	0	MAG: Marnaviridae sp. isolate 6nt-RDRP-9 hypothetical protein 1 gene, partial cds	74.207	2962
crogonang virus 7	8631	RNA	Linear	CGH03	Crooked	Gonidea angulata	Viruses	Riboviria	Orthornavirae	Pisuviricota	Pisoniviricetes	Picornavirales	Dicistroviridae	NA	YP_009336737.1 hypothetical protein 1 [Changjiang picorna-like virus 8]	45.5	1651	0	NA	NA	NA
chemarfal virus 6	8497	RNA	Linear	CWS06	Chehalis	Margaritifera falcata	Viruses	Riboviria	Orthornavirae	Pisuviricota	Pisoniviricetes	Picornavirales	Picornaviridae	Megrivirus	YP_009111312.1 polyprotein [Fisavirus 1]	67.6	2706	0	Fisavirus 1 strain HAL1, complete genome	77.32	194
crogonang virus 8	8478	RNA	Linear	CGH03	Crooked	Gonidea angulata	Viruses	Riboviria	Orthornavirae	Pisuviricota	Pisoniviricetes	Picornavirales	Marnaviridae	NA	UQZ09586.1 putative RNA-dependent RNA polymerase [Freshwater macrophyte associated picorna-like virus 6]	53.4	1576	0	NA	NA	NA
crogonang virus 9	8456	RNA	Linear	CGH03	Crooked	Gonidea angulata	Viruses	Riboviria	Orthornavirae	Pisuviricota	Pisoniviricetes	Picornavirales	Marnaviridae	NA	YP_009333481.1 hypothetical protein 1 [Beihai picorna-like virus 39]	37.5	1719	0	MAG: Picornaviridae sp. isolate 252-k141_171158 RNA dependent RNA polymerase gene, partial cds	88.541	1213
crogonang virus 120	8451	RNA	Linear	CGS01	Crooked	Gonidea angulata	Viruses	Riboviria	Orthornavirae	Pisuviricota	Pisoniviricetes	Picornavirales	unclassified Picornavirales	NA	UNY42038.1 MAG: polyprotein 2 [Picornavirales sp.]	38.4	799	1.02e-141	NA	NA	NA
crogonang virus 135	8393	RNA	Linear	GCR11	Crooked	Gonidea angulata	Viruses	Riboviria	Orthornavirae	Pisuviricota	Pisoniviricetes	Picornavirales	Marnaviridae	NA	QRI44262.1 MAG: hypothetical protein 1, partial [Marnaviridae sp.]	98.4	1292	0	MAG: Marnaviridae sp. isolate 6nt-RDRP-9 hypothetical protein 1 gene, partial cds	94.346	4298
Picornavirales sp. isolate gangh03	8393	RNA	Linear	CGH03	Crooked	Gonidea angulata	Viruses	Riboviria	Orthornavirae	Pisuviricota	Pisoniviricetes	Picornavirales	Marnaviridae	NA	UNY42106.1 MAG: polyprotein [Picornavirales sp.]	97.9	2650	0	MAG: Picornavirales sp. isolate HPLV-87 genomic sequence	92.065	8393
crogonang virus 11	8301	RNA	Linear	CGH03	Crooked	Gonidea angulata	Viruses	Riboviria	Orthornavirae	Pisuviricota	Pisoniviricetes	Picornavirales	Marnaviridae	NA	ULG00014.1 MAG: hypothetical protein [Marnaviridae sp.]	96	1648	0	MAG: Marnaviridae sp. isolate 278R-k141_638313 hypothetical protein gene, complete cds	86.086	8301
crogonang virus 12	8280	RNA	Linear	CGH03	Crooked	Gonidea angulata	Viruses	Riboviria	Orthornavirae	Duplornaviricota	Chrymotiviricetes	Ghabrivirales	Totiviridae	NA	QRD99875.1 RNA-dependent RNA polymerase [Culex modestus totivirus]	28.3	265	4.59e-15	NA	NA	NA
chemarfal virus 33	8262	RNA	Linear	ML176	Chehalis	Margaritifera falcata	Viruses	Riboviria	Orthornavirae	Pisuviricota	Pisoniviricetes	Picornavirales	Dicistroviridae	NA	ULF99699.1 MAG: nonstructural protein [Picornavirales sp.]	54.7	1515	0	NA	NA	NA
crogonang virus 13	8111	RNA	Linear	CGH03	Crooked	Gonidea angulata	Viruses	Riboviria	Orthornavirae	Pisuviricota	Pisoniviricetes	Picornavirales	Marnaviridae	NA	ULG00031.1 MAG: hypothetical protein 1 [Marnaviridae sp.]	63.7	1572	0	MAG: Locarnavirus sp. isolate 164-k141_58245 putative nonstructural protein and putative structural protein genes, complete cds	74.236	458
crogonang virus 14	8104	RNA	Linear	CGH03	Crooked	Gonidea angulata	Viruses	Riboviria	Orthornavirae	Pisuviricota	Pisoniviricetes	Picornavirales	unclassified Picornavirales	NA	UZT54511.1 MAG: RNA-dependent RNA polymerase [flactilig virus 9]	50.5	1466	0	NA	NA	NA
owegonang virus 3	8096	RNA	Linear	OGH01	Owyhee	Gonidea angulata	Viruses	Riboviria	Orthornavirae	Pisuviricota	Pisoniviricetes	Picornavirales	Dicistroviridae	NA	UZT54548.1 MAG: RNA-dependent RNA polymerase, partial [flactilig virus 7]	92.2	1375	0	MAG: Flactilig virus 5 isolate HRM19020 RNA-dependent RNA polymerase gene, complete cds; and capsid protein gene, partial cds	81.68	7096
crogonang virus 136	8084	RNA	Linear	GCR11	Crooked	Gonidea angulata	Viruses	Riboviria	Orthornavirae	Pisuviricota	Pisoniviricetes	Picornavirales	Dicistroviridae	NA	YP_009336729.1 hypothetical protein 1 [Changjiang crawfish virus 2]	72.8	1638	0	Changjiang crawfish virus 2 strain CJLX30764 hypothetical protein 1 and hypothetical protein 2 genes, complete cds	71.763	2688
crogonang virus 15	8009	RNA	Linear	CGH03	Crooked	Gonidea angulata	Viruses	Riboviria	Orthornavirae	Pisuviricota	Pisoniviricetes	Picornavirales	Marnaviridae	NA	QKQ15133.1 hypothetical protein [Trichosanthes kirilowii marnavirus]	59.8	2549	0	NA	NA	NA
chemarfal virus 134	7922	RNA	Linear	ML187	Chehalis	Margaritifera falcata	Viruses	Riboviria	Orthornavirae	Pisuviricota	Pisoniviricetes	Picornavirales	unclassified Picornavirales	NA	YP_009336649.1 hypothetical protein 2 [Shahe heteroptera virus 4]	41.7	1081	6.04e-235	NA	NA	NA
chemarfal virus 274	7864	RNA	Linear	ML53	Chehalis	Margaritifera falcata	Viruses	Riboviria	Orthornavirae	Pisuviricota	Pisoniviricetes	Picornavirales	Marnaviridae	NA	QRQ90204.1 MAG: hypothetical protein 1 [Riboviria sp.]	63	1684	0	MAG: Riboviria sp. isolate 6nt-RDRP-1 hypothetical protein 1 and hypothetical protein 2 genes, complete cds	73.561	1789
crogonang virus 16	7811	RNA	Linear	CGH03	Crooked	Gonidea angulata	Viruses	Riboviria	Orthornavirae	Pisuviricota	Pisoniviricetes	Picornavirales	Marnaviridae	NA	YP_009333481.1 hypothetical protein 1 [Beihai picorna-like virus 39]	37.9	1622	0	NA	NA	NA
crogonang virus 17	7654	RNA	Linear	CGH03	Crooked	Gonidea angulata	Viruses	Riboviria	Orthornavirae	Pisuviricota	Pisoniviricetes	Picornavirales	Marnaviridae	NA	UNY42024.1 MAG: polyprotein 1 [Picornavirales sp.]	63.6	1549	0	MAG: Picornavirales sp. isolate HPLV-37 genomic sequence	74.476	2766
chemarfal virus 34	7455	RNA	Linear	ML176	Chehalis	Margaritifera falcata	Viruses	Riboviria	Orthornavirae	Pisuviricota	Pisoniviricetes	Picornavirales	Picornaviridae	Dicipivirus	YP_009336918.1 hypothetical protein [Wenzhou picorna-like virus 25]	61.8	2489	0	MAG: Picornaviridae sp. isolate 164-k141_271083 RNA dependent RNA polymerase gene, partial cds	72.401	2087
chemarfal virus 135	7390	RNA	Linear	ML187	Chehalis	Margaritifera falcata	Viruses	Riboviria	Orthornavirae	Pisuviricota	Pisoniviricetes	Picornavirales	unclassified Picornavirales	NA	ULF99827.1 MAG: hypothetical protein [Aparavirus sp.]	29.1	657	7.33e-48	NA	NA	NA
chemarfal virus 136	7274	RNA	Linear	ML187	Chehalis	Margaritifera falcata	Viruses	Riboviria	unclassified Riboviria	unclassified Riboviria	unclassified Riboviria	unclassified Riboviria	unclassified Riboviria	unclassified Riboviria	USC30156.1 MAG: putative RNA dependent RNA polymerase, partial [Tombusviridae sp.]	29.7	374	2.35e-25	NA	NA	NA
crogonang virus 18	7254	RNA	Linear	CGH03	Crooked	Gonidea angulata	Viruses	Riboviria	Orthornavirae	Kitrinoviricota	Tolucaviricetes	Tolivirales	unclassified Tolivirales	NA	QKV51324.1 putative capsid protein [Crucivirus sp.]	36.2	235	1.76e-21	NA	NA	NA
crogonang virus 19	7216	RNA	Linear	CGH03	Crooked	Gonidea angulata	Viruses	Riboviria	Orthornavirae	Pisuviricota	Pisoniviricetes	Picornavirales	Marnaviridae	NA	QRQ90204.1 MAG: hypothetical protein 1 [Riboviria sp.]	50.2	1638	0	NA	NA	NA
chemarfal virus 137	7085	RNA	Linear	ML187	Chehalis	Margaritifera falcata	Viruses	Riboviria	Orthornavirae	Pisuviricota	Pisoniviricetes	Picornavirales	unclassified Picornavirales	NA	QDH89435.1 MAG: hypothetical protein H4RhizoLitter20292_000001 [Picornavirales sp.]	23.3	606	2.11e-15	NA	NA	NA
chemarfal virus 138	7077	RNA	Linear	ML187	Chehalis	Margaritifera falcata	Viruses	Riboviria	Orthornavirae	Pisuviricota	Pisoniviricetes	Picornavirales	Marnaviridae	NA	ULF99924.1 MAG: hypothetical protein 1 [Marnaviridae sp.]	69.5	1693	0	MAG: Marnaviridae sp. isolate s42-k141_1307207 hypothetical protein 1 and hypothetical protein 2 genes, complete cds	69.991	2306
crogonang virus 20	6907	RNA	Linear	CGH03	Crooked	Gonidea angulata	Viruses	Riboviria	Orthornavirae	Duplornaviricota	Chrymotiviricetes	Ghabrivirales	Totiviridae	NA	UHS72531.1 MAG: putative coat protein, partial [Totiviridae sp.]	83	616	0	MAG: Totiviridae sp. isolate s41-k141_591649 genomic sequence	75.203	3569
crogonang virus 21	6677	RNA	Linear	CGH03	Crooked	Gonidea angulata	Viruses	Riboviria	Orthornavirae	Pisuviricota	Pisoniviricetes	Picornavirales	unclassified Picornavirales	unclassified Picornavirales	UNY42046.1 MAG: polyprotein 1 [Picornavirales sp.]	36.3	1295	6.52e-230	NA	NA	NA
crogonang virus 22	6645	RNA	Linear	CGH03	Crooked	Gonidea angulata	Viruses	Riboviria	Orthornavirae	Pisuviricota	Pisoniviricetes	Picornavirales	Dicistroviridae	NA	ULF99827.1 MAG: hypothetical protein [Aparavirus sp.]	24.6	968	8.44e-41	NA	NA	NA
crogonang virus 23	6615	RNA	Linear	CGH03	Crooked	Gonidea angulata	Viruses	Riboviria	Orthornavirae	Pisuviricota	Pisoniviricetes	Picornavirales	unclassified Picornavirales	NA	YP_009333461.1 hypothetical protein 1 [Beihai sipunculid worm virus 5]	33.5	816	2.64e-119	NA	NA	NA
crogonang virus 24	6597	RNA	Linear	CGH03	Crooked	Gonidea angulata	Viruses	Riboviria	Orthornavirae	Pisuviricota	Pisoniviricetes	Picornavirales	Marnaviridae	NA	ULG00001.1 MAG: hypothetical protein 1 [Marnaviridae sp.]	89.5	1297	0	MAG: Marnaviridae sp. isolate 359R-k141_309644 hypothetical protein 1 and hypothetical protein 2 genes, complete cds	82.021	6619
chemarfal virus 7	6583	RNA	Linear	CWS06	Chehalis	Margaritifera falcata	Viruses	Riboviria	Orthornavirae	Pisuviricota	Pisoniviricetes	Picornavirales	Dicistroviridae	NA	UNY42170.1 MAG: polyprotein, partial [Picornavirales sp.]	55.9	941	0	NA	NA	NA
crogonang virus 25	6562	RNA	Linear	CGH03	Crooked	Gonidea angulata	Viruses	Riboviria	unclassified Riboviria	unclassified Riboviria	unclassified Riboviria	unclassified Riboviria	unclassified Riboviria	unclassified Riboviria	AFM44928.2 polyprotein [Cilio virus]	29.8	1020	3.39e-91	NA	NA	NA
chemarfal virus 139	6501	RNA	Linear	ML187	Chehalis	Margaritifera falcata	Viruses	Riboviria	Orthornavirae	Pisuviricota	Pisoniviricetes	Picornavirales	unclassified Picornavirales	unclassified Picornavirales	ULF99732.1 MAG: structural protein [Picornavirales sp.]	80.7	1603	0	MAG: Picornavirales sp. isolate s20-k141_527967 nonstructural protein and structural protein genes, complete cds	78.077	2454
crogonang virus 26	6324	RNA	Linear	CGH03	Crooked	Gonidea angulata	Viruses	Riboviria	Orthornavirae	Pisuviricota	Pisoniviricetes	Picornavirales	Marnaviridae	NA	URG14712.1 MAG: RNA dependent RNA polymerase [Picornaviridae sp.]	28.4	1481	8.69e-128	NA	NA	NA
crogonang virus 27	6269	RNA	Linear	CGH03	Crooked	Gonidea angulata	Viruses	Riboviria	Orthornavirae	Pisuviricota	Pisoniviricetes	Picornavirales	Dicistroviridae	NA	QUS52731.1 replicative protein [Mute swan feces associated picorna-like virus 22]	25.3	676	3.57e-26	NA	NA	NA
skomarfal virus 12	6030	RNA	Linear	MSK6	Skookumchuck	Margaritifera falcata	Viruses	Riboviria	Orthornavirae	Pisuviricota	Pisoniviricetes	Picornavirales	Marnaviridae	NA	ASM94051.1 hypothetical protein [Barns Ness breadcrumb sponge aquatic picorna-like virus 1]	36	1623	0	NA	NA	NA
chemarfal virus 140	6010	RNA	Linear	ML187	Chehalis	Margaritifera falcata	Viruses	Riboviria	Orthornavirae	Pisuviricota	Pisoniviricetes	Picornavirales	unclassified Picornavirales	unclassified Picornavirales	WEU70952.1 MAG: structural polyprotein [Hangzhou picorna-like virus 1]	40.9	1138	2.94e-242	NA	NA	NA
crogonang virus 28	5988	RNA	Linear	CGH03	Crooked	Gonidea angulata	Viruses	Riboviria	Orthornavirae	Pisuviricota	Pisoniviricetes	Picornavirales	unclassified Picornavirales	NA	UNY42170.1 MAG: polyprotein, partial [Picornavirales sp.]	52.3	975	0	NA	NA	NA
chemarfal virus 35	5949	RNA	Linear	ML176	Chehalis	Margaritifera falcata	Viruses	unclassified viruses	unclassified viruses	unclassified viruses	unclassified viruses	unclassified viruses	unclassified viruses	unclassified viruses	UHS71961.1 MAG: hypothetical protein 1 [Tombusviridae sp.]	74.4	1169	0	MAG: Tombusviridae sp. isolate 214-k141_176484 genomic sequence	76.013	3085
crogonang virus 29	5876	RNA	Linear	CGH03	Crooked	Gonidea angulata	Viruses	Riboviria	Orthornavirae	Duplornaviricota	Chrymotiviricetes	Ghabrivirales	Totiviridae	NA	YP_009552821.1 capsid protein [Culex tritaeniorhynchus totivirus]	38.6	1035	9.81e-217	NA	NA	NA
chemarfal virus 141	5805	RNA	Linear	ML187	Chehalis	Margaritifera falcata	Viruses	Riboviria	Orthornavirae	Kitrinoviricota	Magsaviricetes	Nodamuvirales	Nodaviridae	NA	YP_009337316.1 RNA-dependent RNA polymerase [Hubei yanvirus-like virus 1]	27.2	312	1.45e-15	NA	NA	NA
chemarfal virus 253	5763	RNA	Linear	ML188	Chehalis	Margaritifera falcata	Viruses	Riboviria	Orthornavirae	Kitrinoviricota	Alsuviricetes	Tymovirales	Alphaflexiviridae	NA	UZP17127.1 ORF1 [Clover yellow mosaic virus]	85.8	1672	0	Clover yellow mosaic virus isolate R-046 ORF1, ORF2, ORF3, ORF4, and ORF5 genes, complete cds	81.043	3719
chemarfal virus 142	5731	RNA	Linear	ML187	Chehalis	Margaritifera falcata	Viruses	Riboviria	Orthornavirae	Pisuviricota	Stelpaviricetes	Stellavirales	Astroviridae	NA	QYF49505.1 MAG: non-structural polyprotein [Xinjiang sediment hepe-like virus 1]	52.5	1405	0	NA	NA	NA
chemarfal virus 8	5728	RNA	Linear	CWS06	Chehalis	Margaritifera falcata	Viruses	Riboviria	Orthornavirae	Pisuviricota	Duplopiviricetes	Durnavirales	unclassified Durnavirales	NA	QUS52674.1 RNA-dependent RNA polymerase [Mute swan feces associated partitiviridae A]	24.7	263	7.55e-06	NA	NA	NA
chemarfal virus 143	5703	RNA	Linear	ML187	Chehalis	Margaritifera falcata	Viruses	Riboviria	Orthornavirae	Pisuviricota	Pisoniviricetes	Picornavirales	Dicistroviridae	NA	ULF99667.1 MAG: putative polyprotein, partial [Picornavirales sp.]	31.7	1544	1.64e-185	NA	NA	NA
owegonang virus 4	5641	RNA	Linear	OGH01	Owyhee	Gonidea angulata	Viruses	Riboviria	unclassified Riboviria	unclassified Riboviria	unclassified Riboviria	unclassified Riboviria	unclassified Riboviria	unclassified Riboviria	QDH90131.1 MAG: RNA-dependent RNA polymerase [Riboviria sp.]	34.5	394	8.87e-59	NA	NA	NA
crogonang virus 30	5634	RNA	Linear	CGH03	Crooked	Gonidea angulata	Viruses	Riboviria	Orthornavirae	Pisuviricota	Pisoniviricetes	Picornavirales	unclassified Picornavirales	unclassified Picornavirales	YP_009336711.1 polyprotein [Biomphalaria virus 3]	82.7	1864	0	Biomphalaria virus 3, complete genome	77.588	4984
crogonang virus 31	5626	DNA	Linear	CGH03	Crooked	Gonidea angulata	Viruses	Monodnaviria	Shotokuvirae	Cressdnaviricota	unclassified Cressdnaviricota	unclassified Cressdnaviricota	unclassified Cressdnaviricota	unclassified Cressdnaviricota	YP_009237569.1 putative capsid protein [Lake Sarah-associated circular virus-28]	39.7	360	5.5e-60	NA	NA	NA
chemarfal virus 144	5583	RNA	Linear	ML187	Chehalis	Margaritifera falcata	Viruses	Riboviria	Orthornavirae	Kitrinoviricota	Tolucaviricetes	Tolivirales	unclassified Tolivirales	NA	WAE42828.1 MAG: capsid protein [Cressdnaviricota sp.]	51	239	1.1e-61	NA	NA	NA
crogonang virus 32	5564	RNA	Linear	CGH03	Crooked	Gonidea angulata	Viruses	Riboviria	Orthornavirae	Kitrinoviricota	Magsaviricetes	Nodamuvirales	Nodaviridae	NA	UQB76081.1 RNA-dependent RNA polymerase [Flumine noda-like virus 8]	25.8	802	5.77e-37	NA	NA	NA
skomarfal virus 4	5508	DNA	Linear	MSK5	Skookumchuck	Margaritifera falcata	Viruses	unclassified Cruciviridae	unclassified Cruciviridae	unclassified Cruciviridae	Cruciviridae	unclassified Cruciviridae	unclassified Cruciviridae	unclassified Cruciviridae	QKV51180.1 putative capsid protein [Crucivirus sp.]	39.7	237	2.41e-39	NA	NA	NA
chemarfal virus 36	5485	DNA	Linear	ML176	Chehalis	Margaritifera falcata	Viruses	Monodnaviria	Shotokuvirae	Cossaviricota	Quintoviricetes	Piccovirales	Parvoviridae	NA	QUS52545.1 VP1 [Mute swan feces associated ambidensovirus 5]	52.6	696	2.78e-223	Duck-associated ambidensovirus 1 strain s1564, complete genome	84.513	2557
skomarfal virus 2	5481	RNA	Linear	MSK15	Skookumchuck	Margaritifera falcata	Viruses	Riboviria	Orthornavirae	Kitrinoviricota	Tolucaviricetes	Tolivirales	unclassified Tolivirales	NA	UZT54500.1 MAG: RNA-dependent RNA polymerase [clictilig virus 3]	41.5	414	2.35e-89	NA	NA	NA
chemarfal virus 145	5470	RNA	Linear	ML187	Chehalis	Margaritifera falcata	Viruses	Riboviria	Orthornavirae	Pisuviricota	Stelpaviricetes	Stellavirales	Astroviridae	NA	YP_009552769.1 nonstructural polyprotein [Culex Bastrovirus-like virus]	95.5	1414	0	Culex Bastrovirus-like virus strain CAVL/Fresno, complete genome	87.121	4255
chemarfal virus 146	5407	RNA	Linear	ML187	Chehalis	Margaritifera falcata	Viruses	Riboviria	Orthornavirae	Pisuviricota	Pisoniviricetes	Picornavirales	unclassified Picornavirales	unclassified Picornavirales	QKK82969.1 hypothetical protein 2, partial [Trichosanthes kirilowii picorna-like virus]	30.7	797	1.52e-88	NA	NA	NA
chemarfal virus 37	5361	RNA	Linear	ML176	Chehalis	Margaritifera falcata	Viruses	Riboviria	Orthornavirae	Pisuviricota	Pisoniviricetes	Picornavirales	Marnaviridae	NA	URG14431.1 MAG: RNA dependent RNA polymerase, partial [Picornaviridae sp.]	49.5	483	1.81e-140	NA	NA	NA
crogonang virus 161	5346	RNA	Linear	GCR6	Crooked	Gonidea angulata	Viruses	Riboviria	Orthornavirae	Pisuviricota	Pisoniviricetes	Picornavirales	Marnaviridae	NA	QJI53800.1 MAG: hypothetical protein 2 [Marnaviridae sp.]	79.3	832	0	MAG: Locarnavirus sp. isolate 164-k141_256597 putative nonstructural protein and putative structural protein genes, complete cds	74.138	696
Sanxia picorna-like virus 9 isolate gangcr11	5319	RNA	Linear	GCR11	Crooked	Gonidea angulata	Viruses	Riboviria	Orthornavirae	Pisuviricota	Pisoniviricetes	Picornavirales	Marnaviridae	NA	YP_009333545.1 hypothetical protein [Beihai picorna-like virus 48]	52.1	1702	0	Sanxia picorna-like virus 9 strain SXXX36560 hypothetical protein 1 and hypothetical protein 2 genes, complete cds	91.784	5319
crogonang virus 33	5279	RNA	Linear	CGH03	Crooked	Gonidea angulata	Viruses	unclassified viruses	unclassified viruses	unclassified viruses	unclassified viruses	unclassified viruses	unclassified viruses	unclassified viruses	WAY16531.1 nonstructural polyprotein, partial [Hepelivirales sp.]	45.7	875	3.46e-231	NA	NA	NA
crogonang virus 171	5277	DNA	Linear	GCR7	Crooked	Gonidea angulata	Viruses	unclassified viruses	unclassified viruses	unclassified viruses	unclassified viruses	unclassified viruses	unclassified viruses	unclassified viruses	WCD56395.1 MAG: replication associated protein [CRESS virus sp.]	51.3	224	5.74e-65	MAG: Circular ssDNA virus sp. clone V19C Rep protein-like (Rep) gene, complete sequence	92.936	1274
Culex bastrovirus-like virus isolate gangh01	5258	RNA	Linear	OGH01	Owyhee	Gonidea angulata	Viruses	Riboviria	Orthornavirae	Pisuviricota	Stelpaviricetes	Stellavirales	Astroviridae	NA	YP_009552769.1 nonstructural polyprotein [Culex Bastrovirus-like virus]	97.6	1749	0	Culex Bastrovirus-like virus strain CAVL/Fresno, complete genome	95.986	5257
chemarfal virus 147	5225	RNA	Linear	ML187	Chehalis	Margaritifera falcata	Viruses	Riboviria	unclassified Riboviria	unclassified Riboviria	unclassified Riboviria	unclassified Riboviria	unclassified Riboviria	unclassified Riboviria	YP_009337141.1 RNA-dependent RNA polymerase [Beihai weivirus-like virus 15]	24.2	389	1.38e-10	NA	NA	NA
crogonang virus 34	5204	RNA	Linear	CGH03	Crooked	Gonidea angulata	Viruses	Riboviria	unclassified Riboviria	unclassified Riboviria	unclassified Riboviria	unclassified Riboviria	unclassified Riboviria	unclassified Riboviria	UGO57365.1 MAG: hypothetical protein 2 [Riboviria sp.]	48.4	670	2.43e-192	NA	NA	NA
crogonang virus 162	5161	RNA	Linear	GCR6	Crooked	Gonidea angulata	Viruses	Riboviria	Orthornavirae	Pisuviricota	Pisoniviricetes	Picornavirales	Marnaviridae	NA	YP_009337644.1 hypothetical protein [Sanxia atyid shrimp virus 2]	89.9	1721	0	Sanxia atyid shrimp virus 2 strain WHCCII13331 hypothetical protein gene, complete cds	77.546	5175
crogonang virus 35	5155	RNA	Linear	CGH03	Crooked	Gonidea angulata	Viruses	Riboviria	unclassified Riboviria	unclassified Riboviria	unclassified Riboviria	unclassified Riboviria	unclassified Riboviria	NA	UYL95651.1 MAG: RNA-dependent RNA polymerase [Jiamusi Totiv tick virus 1]	29.5	511	2.47e-37	NA	NA	NA
chemarfal virus 38	5154	DNA	Linear	ML176	Chehalis	Margaritifera falcata	Viruses	unclassified Cruciviridae	unclassified Cruciviridae	unclassified Cruciviridae	Cruciviridae	unclassified Cruciviridae	unclassified Cruciviridae	unclassified Cruciviridae	UZT54558.1 MAG: capsid protein [clictolig virus 4]	52	604	8.62e-157	NA	NA	NA
crogonang virus 36	5055	RNA	Linear	CGH03	Crooked	Gonidea angulata	Viruses	Riboviria	Orthornavirae	Pisuviricota	Pisoniviricetes	Picornavirales	Marnaviridae	NA	APG76689.1 hypothetical protein [Beihai picorna-like virus 16]	30.8	1741	1.79e-212	NA	NA	NA
chemarfal virus 39	5043	RNA	Linear	ML176	Chehalis	Margaritifera falcata	Viruses	Riboviria	Orthornavirae	Pisuviricota	Pisoniviricetes	Picornavirales	Marnaviridae	NA	AAY56363.1 non-structural polyprotein [Taura syndrome virus]	29.2	318	2.01e-18	NA	NA	NA
chemarfal virus 40	4954	DNA	Circular	ML176	Chehalis	Margaritifera falcata	Viruses	unclassified Cruciviridae	unclassified Cruciviridae	unclassified Cruciviridae	Cruciviridae	unclassified Cruciviridae	unclassified Cruciviridae	unclassified Cruciviridae	QMW68859.1 capsid protein [Crucivirus-402]	36.2	309	1.33e-32	NA	NA	NA
chemarfal virus 148	4927	RNA	Linear	ML187	Chehalis	Margaritifera falcata	Viruses	Riboviria	Orthornavirae	Pisuviricota	Pisoniviricetes	Sobelivirales	Solemoviridae	NA	UHS71501.1 MAG: hypothetical protein 2 [Sobelivirales sp.]	48.4	345	2.09e-102	NA	NA	NA
owegonang virus 14	4863	DNA	Circular	OGH03	Owyhee	Gonidea angulata	Viruses	unclassified Cruciviridae	unclassified Cruciviridae	unclassified Cruciviridae	Cruciviridae	unclassified Cruciviridae	unclassified Cruciviridae	unclassified Cruciviridae	QMW68977.1 replication-associated protein [Crucivirus-501]	72.6	336	9.7e-160	NA	NA	NA
chemarfal virus 149	4840	RNA	Linear	ML187	Chehalis	Margaritifera falcata	Viruses	Riboviria	Orthornavirae	Lenarviricota	unclassified Lenarviricota	unclassified Lenarviricota	unclassified Lenarviricota	NA	UJQ92908.1 MAG: putative RNA-dependent RNA polymerase [Narnaviridae sp.]	42	938	3.03e-194	Hubei narna-like virus 10 strain WHBL60499 hypothetical protein genes, complete cds; and hypothetical protein gene, partial cds	88.71	124
crogonang virus 37	4837	RNA	Linear	CGH03	Crooked	Gonidea angulata	Viruses	Riboviria	Orthornavirae	Kitrinoviricota	Tolucaviricetes	Tolivirales	unclassified Tolivirales	NA	YP_009342266.1 hypothetical protein 4 [Wenzhou tombus-like virus 12]	64.3	459	4.04e-191	NA	NA	NA
chemarfal virus 41	4828	RNA	Linear	ML176	Chehalis	Margaritifera falcata	Viruses	Riboviria	unclassified Riboviria	unclassified Riboviria	unclassified Riboviria	unclassified Riboviria	unclassified Riboviria	unclassified Riboviria	UGO57455.1 MAG: hypothetical protein 1 [Riboviria sp.]	37.1	369	8.45e-55	NA	NA	NA
chemarfal virus 150	4810	RNA	Linear	ML187	Chehalis	Margaritifera falcata	Viruses	Riboviria	Orthornavirae	Pisuviricota	Pisoniviricetes	Picornavirales	unclassified Picornavirales	unclassified Picornavirales	QKK82968.1 hypothetical protein 1 [Trichosanthes kirilowii picorna-like virus]	29.9	579	2.24e-59	NA	NA	NA
crogonang virus 38	4797	RNA	Linear	CGH03	Crooked	Gonidea angulata	Viruses	Riboviria	Orthornavirae	Pisuviricota	Pisoniviricetes	Picornavirales	Dicistroviridae	NA	URG14466.1 MAG: RNA dependent RNA polymerase, partial [Picornaviridae sp.]	76.6	644	0	NA	NA	NA
chemarfal virus 151	4748	RNA	Linear	ML187	Chehalis	Margaritifera falcata	Viruses	Riboviria	unclassified Riboviria	unclassified Riboviria	unclassified Riboviria	unclassified Riboviria	unclassified Riboviria	unclassified Riboviria	UGO57365.1 MAG: hypothetical protein 2 [Riboviria sp.]	54.7	664	1.49e-233	NA	NA	NA
chemarfal virus 152	4730	RNA	Linear	ML187	Chehalis	Margaritifera falcata	Viruses	Riboviria	Orthornavirae	Lenarviricota	unclassified Lenarviricota	unclassified Lenarviricota	unclassified Lenarviricota	NA	UHS72174.1 MAG: hypothetical protein [Tombusviridae sp.]	52.7	1398	0	NA	NA	NA
skomarfal virus 13	4637	RNA	Linear	MSK6	Skookumchuck	Margaritifera falcata	Viruses	Riboviria	Orthornavirae	Pisuviricota	Pisoniviricetes	Sobelivirales	Solemoviridae	NA	QLG96983.1 P2ab [Soybean yellow common mosaic virus]	48.2	548	2.25e-138	NA	NA	NA
chemarfal virus 9	4606	RNA	Linear	CWS06	Chehalis	Margaritifera falcata	Viruses	Riboviria	Orthornavirae	Pisuviricota	Stelpaviricetes	Stellavirales	Astroviridae	NA	QVG60630.1 putative replicase [Helianthus astrovirus A]	35.7	1085	6.5e-177	NA	NA	NA
chemarfal virus 266	4601	RNA	Linear	ML51	Chehalis	Margaritifera falcata	Viruses	Riboviria	unclassified Riboviria	unclassified Riboviria	unclassified Riboviria	unclassified Riboviria	unclassified Riboviria	unclassified Riboviria	APG78103.1 RNA-dependent RNA polymerase [Beihai weivirus-like virus 19]	40.6	791	4.2e-160	NA	NA	NA
Carnation Italian ringspot virus isolate gangh03	4600	RNA	Linear	CGH03	Crooked	Gonidea angulata	Viruses	Riboviria	Orthornavirae	Kitrinoviricota	Tolucaviricetes	Tolivirales	Tombusviridae	NA	ACX53291.1 replication-associated protein 2 [Carnation Italian ringspot virus]	98.3	818	0	Carnation Italian ringspot virus isolate DSMZ PV-0069 RNA-dependent RNA polymerase, RNA polymerase pre-readthrough protein, coat protein, movement protein, and silencing suppressor genes, complete cds	95.825	4599
crogonang virus 121	4550	RNA	Linear	CGS01	Crooked	Gonidea angulata	Viruses	Riboviria	Orthornavirae	Pisuviricota	Pisoniviricetes	Picornavirales	Marnaviridae	NA	UNY42033.1 MAG: polyprotein [Picornavirales sp.]	73.1	1523	0	MAG: Picornavirales sp. isolate HPLV-43 genomic sequence	78.016	3266
chemarfal virus 42	4546	RNA	Linear	ML176	Chehalis	Margaritifera falcata	Viruses	Riboviria	Orthornavirae	Kitrinoviricota	Magsaviricetes	Nodamuvirales	Nodaviridae	NA	QYF50002.1 MAG: hypothetical protein 1 [Hubei sediment noda-like virus 8]	30.9	709	6.73e-67	NA	NA	NA
chemarfal virus 43	4513	RNA	Linear	ML176	Chehalis	Margaritifera falcata	Viruses	unclassified viruses	unclassified viruses	unclassified viruses	unclassified viruses	unclassified viruses	unclassified viruses	unclassified viruses	QKI28957.1 hypothetical protein 1 [Lactuca sativa narna-like virus]	29.4	422	6.46e-32	NA	NA	NA
crogonang virus 40	4498	RNA	Linear	CGH03	Crooked	Gonidea angulata	Viruses	Riboviria	Orthornavirae	Pisuviricota	Pisoniviricetes	Picornavirales	Marnaviridae	NA	QKQ15144.1 hypothetical protein 2 [Lactuca sativa marnavirus]	79.2	710	0	Forsythia suspensa marnavirus strain pt110-mar-6, complete genome	73.886	3209
chemarfal virus 44	4476	RNA	Linear	ML176	Chehalis	Margaritifera falcata	Viruses	Riboviria	Orthornavirae	Kitrinoviricota	Magsaviricetes	Nodamuvirales	Nodaviridae	NA	UQB76074.1 RNA-dependent RNA polymerase [Flumine noda-like virus 40]	35.6	764	2.47e-132	NA	NA	NA
crogonang virus 163	4458	RNA	Linear	GCR6	Crooked	Gonidea angulata	Viruses	Riboviria	Orthornavirae	Pisuviricota	Pisoniviricetes	Sobelivirales	Solemoviridae	NA	QXV86650.1 polyprotein 2ab [Solemoviridae sp.]	55.6	455	5.5e-150	NA	NA	NA
chemarfal virus 153	4436	RNA	Linear	ML187	Chehalis	Margaritifera falcata	Viruses	Riboviria	unclassified Riboviria	unclassified Riboviria	unclassified Riboviria	unclassified Riboviria	unclassified Riboviria	unclassified Riboviria	UGO57365.1 MAG: hypothetical protein 2 [Riboviria sp.]	57.1	638	7.24e-232	NA	NA	NA
chemarfal virus 254	4433	RNA	Linear	ML188	Chehalis	Margaritifera falcata	Viruses	Riboviria	Orthornavirae	Kitrinoviricota	Tolucaviricetes	Tolivirales	Tombusviridae	NA	QKN89009.1 MAG: hypothetical protein 1 [Riboviria sp.]	56.1	494	4.22e-176	NA	NA	NA
chemarfal virus 267	4376	DNA	Linear	ML51	Chehalis	Margaritifera falcata	Viruses	unclassified viruses	unclassified viruses	unclassified viruses	unclassified viruses	unclassified viruses	unclassified viruses	unclassified viruses	NP_476522.1 helicase [Planaria asexual strain-specific virus-like element type 1]	41.96	112	1e-13	NA	NA	NA
chemarfal virus 154	4355	RNA	Linear	ML187	Chehalis	Margaritifera falcata	Viruses	Riboviria	Orthornavirae	Lenarviricota	unclassified Lenarviricota	unclassified Lenarviricota	unclassified Lenarviricota	NA	YP_002019757.1 putative RNA dependent RNA polymerase [Ourmia melon virus]	34	377	1.08e-27	NA	NA	NA
chemarfal virus 255	4349	RNA	Linear	ML188	Chehalis	Margaritifera falcata	Viruses	Riboviria	Orthornavirae	Pisuviricota	Pisoniviricetes	Sobelivirales	Solemoviridae	NA	YP_009336847.1 hypothetical protein 2 [Beihai sobemo-like virus 21]	44.4	638	7.25e-163	NA	NA	NA
crogonang virus 41	4348	RNA	Linear	CGH03	Crooked	Gonidea angulata	Viruses	Riboviria	Orthornavirae	Kitrinoviricota	Tolucaviricetes	Tolivirales	unclassified Tolivirales	NA	UKQ11023.1 hypothetical protein 2 [signal crayfish associated tombus-like virus 2]	87.2	470	1.05e-292	Signal crayfish associated tombus-like virus 2 hypothetical protein 1 and hypothetical protein 2 genes, complete cds	79.427	2931
Narnaviridae sp. Isolate mfalmsk6	4344	RNA	Linear	MSK6	Skookumchuck	Margaritifera falcata	Viruses	Riboviria	Orthornavirae	Lenarviricota	unclassified Lenarviricota	unclassified Lenarviricota	unclassified Lenarviricota	NA	UJQ92808.1 MAG: putative RNA-dependent RNA polymerase [Narnaviridae sp.]	96.2	1195	0	MAG: Narnaviridae sp. isolate 375R-k141_400567 putative RNA-dependent RNA polymerase gene, complete cds	91.793	4277
crogonang virus 149	4342	RNA	Linear	GCR4	Crooked	Gonidea angulata	Viruses	Riboviria	Orthornavirae	Pisuviricota	Pisoniviricetes	Sobelivirales	Solemoviridae	NA	UOF93195.1 polyprotein P2ab [Cynosurus mottle virus]	58.2	529	6.94e-186	NA	NA	NA
crogonang virus 42	4314	RNA	Linear	CGH03	Crooked	Gonidea angulata	Viruses	Riboviria	Orthornavirae	Pisuviricota	Pisoniviricetes	Picornavirales	Marnaviridae	NA	ULF99965.1 MAG: hypothetical protein 1 [Marnaviridae sp.]	80.9	1439	0	MAG: Marnaviridae sp. isolate 330R-k141_300014 hypothetical protein 1 gene, complete cds	75.604	4304
crogonang virus 43	4298	RNA	Linear	CGH03	Crooked	Gonidea angulata	Viruses	Riboviria	Orthornavirae	Pisuviricota	Pisoniviricetes	Picornavirales	Dicistroviridae	NA	AFR11850.1 capsid [Nedicistrovirus TFN-2012]	44.5	881	3.2e-220	NA	NA	NA
skomarfal virus 5	4272	RNA	Linear	MSK5	Skookumchuck	Margaritifera falcata	Viruses	Riboviria	Orthornavirae	Kitrinoviricota	Magsaviricetes	Nodamuvirales	Nodaviridae	NA	QUS52660.1 RNA-dependent RNA polymerase [Mute swan feces associated noda-like virus 2]	50.7	1082	0	NA	NA	NA
chemarfal virus 45	4242	RNA	Linear	ML176	Chehalis	Margaritifera falcata	Viruses	Riboviria	Orthornavirae	Pisuviricota	Pisoniviricetes	Picornavirales	Marnaviridae	NA	URG14846.1 MAG: RNA dependent RNA polymerase [Picornaviridae sp.]	98.5	1234	0	MAG: Picornaviridae sp. isolate 351R-k141_248602 RNA dependent RNA polymerase and capsid protein genes, complete cds	97.266	4243
chemarfal virus 155	4238	RNA	Linear	ML187	Chehalis	Margaritifera falcata	Viruses	unclassified viruses	unclassified viruses	unclassified viruses	unclassified viruses	unclassified viruses	unclassified viruses	unclassified viruses	QKI29255.1 hypothetical protein 2 [Forsythia suspensa yan-like virus]	51.6	492	2.37e-155	NA	NA	NA
crogonang virus 117	4209	RNA	Linear	CGH07	Crooked	Gonidea angulata	Viruses	Riboviria	Orthornavirae	Kitrinoviricota	Tolucaviricetes	Tolivirales	unclassified Tolivirales	NA	UHS72109.1 MAG: putative replicase, partial [Tombusviridae sp.]	51.2	689	8.64e-209	NA	NA	NA
chemarfal virus 156	4191	RNA	Linear	ML187	Chehalis	Margaritifera falcata	Viruses	Riboviria	Orthornavirae	Kitrinoviricota	Magsaviricetes	Nodamuvirales	Nodaviridae	NA	YP_009337232.1 hypothetical protein 1 [Sanxia water strider virus 17]	69.6	1008	0	Sanxia water strider virus 17 strain SXSSP1704 hypothetical protein 1 and hypothetical protein 2 genes, complete cds	70.964	2831
chemarfal virus 157	4189	RNA	Linear	ML187	Chehalis	Margaritifera falcata	Viruses	Riboviria	Orthornavirae	Pisuviricota	Pisoniviricetes	Sobelivirales	Solemoviridae	NA	UQB76103.1 RNA-dependent RNA polymerase [Flumine sobemo-like virus 14]	32.5	458	9.11e-48	NA	NA	NA
crogonang virus 44	4135	RNA	Linear	CGH03	Crooked	Gonidea angulata	Viruses	Riboviria	Orthornavirae	Pisuviricota	Pisoniviricetes	Sobelivirales	Solemoviridae	NA	QDH87394.1 MAG: RNA-dependent RNA polymerase [Riboviria sp.]	29.1	499	6.72e-39	NA	NA	NA
crogonang virus 45	4126	RNA	Linear	CGH03	Crooked	Gonidea angulata	Viruses	Riboviria	Orthornavirae	Kitrinoviricota	Magsaviricetes	Nodamuvirales	Nodaviridae	NA	APG76165.1 hypothetical protein 1 [Beihai noda-like virus 6]	69.4	719	0	NA	NA	NA
chemarfal virus 10	4125	RNA	Linear	CWS06	Chehalis	Margaritifera falcata	Viruses	Riboviria	Orthornavirae	Kitrinoviricota	Magsaviricetes	Nodamuvirales	Nodaviridae	NA	QJI53534.1 MAG: hypothetical protein 1 [Picornavirales sp.]	28.5	796	1.68e-58	NA	NA	NA
crogonang virus 46	4123	RNA	Linear	CGH03	Crooked	Gonidea angulata	Viruses	Riboviria	Orthornavirae	Pisuviricota	Stelpaviricetes	unclassified Stelpaviricetes	unclassified Stelpaviricetes	NA	AHA86933.1 gp2 [Bufivirus UC1]	60.8	508	8.29e-204	NA	NA	NA
chemarfal virus 46	4111	RNA	Linear	ML176	Chehalis	Margaritifera falcata	Viruses	Riboviria	Orthornavirae	Kitrinoviricota	Tolucaviricetes	Tolivirales	Tombusviridae	NA	YP_009342291.1 hypothetical protein 2 [Wenzhou tombus-like virus 5]	60.4	445	2.28e-180	NA	NA	NA
chemarfal virus 158	4103	RNA	Linear	ML187	Chehalis	Margaritifera falcata	Viruses	Riboviria	Orthornavirae	Kitrinoviricota	Magsaviricetes	Nodamuvirales	Nodaviridae	NA	APG76091.1 hypothetical protein 1 [Hubei noda-like virus 11]	82.6	1010	0	MAG: Beijing sediment noda-like virus 6 isolate 176-k141_21515 hypothetical protein 1 gene, complete cds; and hypothetical protein 2 gene, partial cds	84.57	4044
skomarfal virus 15	4093	RNA	Linear	MSK6	Skookumchuck	Margaritifera falcata	Viruses	Riboviria	Orthornavirae	Kitrinoviricota	Tolucaviricetes	Tolivirales	Tombusviridae	NA	UHS72298.1 MAG: putative replicase [Tombusviridae sp.]	46	868	1.53e-226	NA	NA	NA
chemarfal virus 159	4090	RNA	Linear	ML187	Chehalis	Margaritifera falcata	Viruses	Riboviria	Orthornavirae	Pisuviricota	Pisoniviricetes	Picornavirales	Marnaviridae	NA	APG79016.1 hypothetical protein 1 [Hubei leech virus 4]	48.9	1220	0	NA	NA	NA
crogonang virus 47	4066	RNA	Linear	CGH03	Crooked	Gonidea angulata	Viruses	Riboviria	Orthornavirae	Pisuviricota	Pisoniviricetes	Picornavirales	Marnaviridae	NA	ASM94052.1 hypothetical protein [Barns Ness breadcrumb sponge aquatic picorna-like virus 1]	38.7	839	1.9e-161	NA	NA	NA
crogonang virus 164	4064	RNA	Linear	GCR6	Crooked	Gonidea angulata	Viruses	Riboviria	Orthornavirae	Kitrinoviricota	Tolucaviricetes	Tolivirales	Tombusviridae	NA	UHS72083.1 MAG: hypothetical protein 1 [Tombusviridae sp.]	68.3	631	1.58e-297	NA	NA	NA
crogonang virus 48	4048	RNA	Linear	CGH03	Crooked	Gonidea angulata	Viruses	Riboviria	Orthornavirae	Lenarviricota	Miaviricetes	Ourlivirales	Botourmiaviridae	NA	YP_009336851.1 RNA-dependent RNA polymerase [Hubei narna-like virus 11]	52.4	1206	0	NA	NA	NA
chemarfal virus 160	4038	RNA	Linear	ML187	Chehalis	Margaritifera falcata	Viruses	Riboviria	Orthornavirae	Kitrinoviricota	Alsuviricetes	Hepelivirales	unclassified Hepelivirales	unclassified Hepelivirales	WAY16531.1 nonstructural polyprotein, partial [Hepelivirales sp.]	35.2	1186	3.22e-199	NA	NA	NA
chemarfal virus 47	4037	DNA	Linear	ML176	Chehalis	Margaritifera falcata	Viruses	unclassified Cruciviridae	unclassified Cruciviridae	unclassified Cruciviridae	Cruciviridae	unclassified Cruciviridae	unclassified Cruciviridae	unclassified Cruciviridae	QMW68895.1 capsid protein [Crucivirus-427]	42.9	501	5.61e-98	NA	NA	NA
crogonang virus 49	4033	RNA	Linear	CGH03	Crooked	Gonidea angulata	Viruses	Riboviria	Orthornavirae	Kitrinoviricota	Tolucaviricetes	Tolivirales	Tombusviridae	NA	USC30259.1 MAG: putative RNA dependent RNA polymerase, partial [Tombusviridae sp.]	82.7	376	2.1e-224	NA	NA	NA
chemarfal virus 48	4025	DNA	Circular	ML176	Chehalis	Margaritifera falcata	Viruses	Monodnaviria	Shotokuvirae	Cressdnaviricota	unclassified Cressdnaviricota	unclassified Cressdnaviricota	unclassified Cressdnaviricota	unclassified Cressdnaviricota	YP_009237502.1 replication associated protein [Lake Sarah-associated circular virus-5]	70.3	394	4.12e-180	Lake Sarah-associated circular virus-5 isolate LSaCV-5-LSSO-2013, complete sequence	79.163	1003
chemarfal virus 49	4013	RNA	Linear	ML176	Chehalis	Margaritifera falcata	Viruses	Riboviria	Orthornavirae	Kitrinoviricota	Magsaviricetes	Nodamuvirales	Nodaviridae	NA	APG76091.1 hypothetical protein 1 [Hubei noda-like virus 11]	82	1003	0	MAG: Beijing sediment noda-like virus 6 isolate 176-k141_21515 hypothetical protein 1 gene, complete cds; and hypothetical protein 2 gene, partial cds	81.178	4006
crogonang virus 122	4000	RNA	Linear	CGS01	Crooked	Gonidea angulata	Viruses	Riboviria	Orthornavirae	Pisuviricota	Pisoniviricetes	Picornavirales	Marnaviridae	NA	YP_001429584.1 hypothetical protein JP-B_gp2 [Marine RNA virus JP-B]	41	831	4.84e-175	NA	NA	NA
chemarfal virus 50	3999	RNA	Linear	ML176	Chehalis	Margaritifera falcata	Viruses	Riboviria	Orthornavirae	Kitrinoviricota	Alsuviricetes	Hepelivirales	Alphatetraviridae	NA	QYF49505.1 MAG: non-structural polyprotein [Xinjiang sediment hepe-like virus 1]	40.5	1339	3.56e-303	NA	NA	NA
chemarfal virus 51	3996	RNA	Linear	ML176	Chehalis	Margaritifera falcata	Viruses	Riboviria	Orthornavirae	Pisuviricota	Pisoniviricetes	Sobelivirales	Barnaviridae	NA	YP_009336717.1 hypothetical protein 2 [Beihai sobemo-like virus 20]	38.1	365	1.12e-67	NA	NA	NA
crogonang virus 50	3984	RNA	Linear	CGH03	Crooked	Gonidea angulata	Viruses	Riboviria	Orthornavirae	Kitrinoviricota	Magsaviricetes	Nodamuvirales	Nodaviridae	NA	USC30079.1 MAG: putative RNA-dependent RNA polymerase, partial [Nodaviridae sp.]	31.5	655	4.4e-76	NA	NA	NA
chemarfal virus 275	3964	RNA	Linear	ML53	Chehalis	Margaritifera falcata	Viruses	Riboviria	Orthornavirae	Kitrinoviricota	Tolucaviricetes	Tolivirales	Tombusviridae	NA	YP_009337093.1 hypothetical protein 2 [Changjiang tombus-like virus 16]	54.8	489	1.64e-160	NA	NA	NA
crogonang virus 51	3943	RNA	Linear	CGH03	Crooked	Gonidea angulata	Viruses	Riboviria	Orthornavirae	Kitrinoviricota	Tolucaviricetes	Tolivirales	Tombusviridae	NA	UHS72201.1 MAG: hypothetical protein 2, partial [Sichuan sediment tombus-like virus 17]	38.3	629	8.42e-114	NA	NA	NA
crogonang virus 138	3925	RNA	Linear	GCR11	Crooked	Gonidea angulata	Viruses	Riboviria	Orthornavirae	Kitrinoviricota	Tolucaviricetes	Tolivirales	Tombusviridae	NA	YP_009337093.1 hypothetical protein 2 [Changjiang tombus-like virus 16]	50.3	481	4.39e-138	NA	NA	NA
crogonang virus 52	3913	RNA	Linear	CGH03	Crooked	Gonidea angulata	Viruses	Riboviria	Orthornavirae	Pisuviricota	Pisoniviricetes	Picornavirales	Marnaviridae	NA	ULG00026.1 MAG: hypothetical protein 2 [Marnaviridae sp.]	76.3	836	0	MAG: Marnaviridae sp. isolate s48-k141_830481 hypothetical protein 1 and hypothetical protein 2 genes, complete cds	72.696	3743
skomarfal virus 16	3863	RNA	Linear	MSK6	Skookumchuck	Margaritifera falcata	Viruses	Riboviria	Orthornavirae	Pisuviricota	Pisoniviricetes	Picornavirales	unclassified Picornavirales	NA	QKN89021.1 MAG: polymerase polyprotein [Riboviria sp.]	80	1287	0	MAG: Riboviria sp. isolate brb141rna1 genomic sequence, sequence	76.608	3886
crogonang virus 53	3860	RNA	Linear	CGH03	Crooked	Gonidea angulata	Viruses	Riboviria	Orthornavirae	Pisuviricota	Pisoniviricetes	Picornavirales	Dicistroviridae	NA	WEU70915.1 MAG: nonstructural polyprotein [Hangzhou dicistro-like virus 4]	33.6	997	2.66e-137	NA	NA	NA
chemarfal virus 11	3830	RNA	Linear	CWS06	Chehalis	Margaritifera falcata	Viruses	Riboviria	Orthornavirae	Kitrinoviricota	Tolucaviricetes	Tolivirales	Tombusviridae	NA	USC30259.1 MAG: putative RNA dependent RNA polymerase, partial [Tombusviridae sp.]	83.2	376	1.33e-227	NA	NA	NA
chemarfal virus 52	3822	RNA	Linear	ML176	Chehalis	Margaritifera falcata	Viruses	Riboviria	Orthornavirae	Lenarviricota	Amabiliviricetes	Wolframvirales	Narnaviridae	NA	QKI28955.1 hypothetical protein 1 [Ginkgo biloba narna-like virus]	35.6	758	1.93e-118	NA	NA	NA
chemarfal virus 53	3810	DNA	Circular	ML176	Chehalis	Margaritifera falcata	Viruses	Monodnaviria	Shotokuvirae	Cressdnaviricota	unclassified Cressdnaviricota	unclassified Cressdnaviricota	unclassified Cressdnaviricota	unclassified Cressdnaviricota	WAE43223.1 MAG: replication associated protein [Cressdnaviricota sp.]	66.8	325	3.05e-148	MAG: Arizlama virus isolate AZLM_26062, complete genome	90.769	65
chemarfal virus 123	3787	RNA	Linear	ML185	Chehalis	Margaritifera falcata	Viruses	Riboviria	Orthornavirae	Kitrinoviricota	Tolucaviricetes	Tolivirales	Tombusviridae	NA	YP_009337432.1 hypothetical protein 2 [Changjiang tombus-like virus 5]	68	403	7.2e-188	NA	NA	NA
crogonang virus 54	3762	RNA	Linear	CGH03	Crooked	Gonidea angulata	Viruses	Riboviria	Orthornavirae	Pisuviricota	Pisoniviricetes	Picornavirales	Dicistroviridae	NA	APG76762.1 hypothetical protein 1 [Beihai picorna-like virus 70]	52.1	766	4.63e-253	NA	NA	NA
crogonang virus 55	3758	RNA	Linear	CGH03	Crooked	Gonidea angulata	Viruses	Riboviria	Orthornavirae	Duplornaviricota	Resentoviricetes	Reovirales	Reoviridae	NA	AVM87459.1 RNA-dependent RNA polymerase [Wenling scaldfish reovirus]	29.2	976	6.4e-88	NA	NA	NA
flactilig virus 1 isolate mfalml52	3757	RNA	Linear	ML52	Chehalis	Margaritifera falcata	Viruses	Riboviria	Orthornavirae	Kitrinoviricota	Magsaviricetes	Nodamuvirales	Nodaviridae	NA	UZT54523.1 MAG: RNA-dependent RNA polymerase, partial [flactilig virus 1]	99.9	1167	0	MAG: Flactilig virus 1 isolate HRM19007 RNA-dependent RNA polymerase gene, partial cds	99.946	3709
crogonang virus 56	3721	RNA	Linear	CGH03	Crooked	Gonidea angulata	Viruses	Riboviria	Orthornavirae	Pisuviricota	Pisoniviricetes	Picornavirales	unclassified Picornavirales	unclassified Picornavirales	AWK77875.1 nonstructural polyprotein [Robinvale bee virus 8]	69.3	1238	0	MAG: Marnaviridae sp. isolate 77-k141_422402 hypothetical protein 1 and hypothetical protein 2 genes, complete cds	71.732	941
crogonang virus 123	3709	RNA	Linear	CGS01	Crooked	Gonidea angulata	Viruses	Riboviria	Orthornavirae	Pisuviricota	Pisoniviricetes	Picornavirales	unclassified Picornavirales	NA	ULG00064.1 MAG: hypothetical protein 1 [Locarnavirus sp.]	34.1	1084	3.64e-188	NA	NA	NA
crogonang virus 57	3705	RNA	Linear	CGH03	Crooked	Gonidea angulata	Viruses	Riboviria	unclassified Riboviria	unclassified Riboviria	unclassified Riboviria	unclassified Riboviria	unclassified Riboviria	unclassified Riboviria	QDH90131.1 MAG: RNA-dependent RNA polymerase [Riboviria sp.]	34.9	381	6.43e-51	NA	NA	NA
chemarfal virus 161	3686	RNA	Linear	ML187	Chehalis	Margaritifera falcata	Viruses	Riboviria	Orthornavirae	Kitrinoviricota	Tolucaviricetes	Tolivirales	Tombusviridae	NA	YP_009337075.1 hypothetical protein 2 [Changjiang tombus-like virus 10]	76.4	474	2.74e-257	Changjiang tombus-like virus 10 strain CJLX21891 hypothetical protein 1, hypothetical protein 2, and hypothetical protein 3 genes, complete cds	75.285	1315
owegonang virus 15	3675	DNA	Linear	OGH03	Owyhee	Gonidea angulata	Viruses	Monodnaviria	Shotokuvirae	Cressdnaviricota	unclassified Cressdnaviricota	unclassified Cressdnaviricota	unclassified Cressdnaviricota	unclassified Cressdnaviricota	DAV38826.1 MAG TPA: Rep protein [CRESS virus sp.]	59.2	294	4.83e-111	NA	NA	NA
chemarfal virus 54	3670	RNA	Linear	ML176	Chehalis	Margaritifera falcata	Viruses	Riboviria	Orthornavirae	Kitrinoviricota	Tolucaviricetes	Tolivirales	Tombusviridae	NA	YP_009337075.1 hypothetical protein 2 [Changjiang tombus-like virus 10]	75.2	475	7.55e-256	NA	NA	NA
crogonang virus 165	3663	RNA	Linear	GCR6	Crooked	Gonidea angulata	Viruses	Riboviria	Orthornavirae	Pisuviricota	Pisoniviricetes	Picornavirales	Marnaviridae	NA	APG77465.1 hypothetical protein [Sanxia atyid shrimp virus 2]	94	1208	0	Sanxia atyid shrimp virus 2 strain SXXX37884 hypothetical protein gene, complete cds	82.486	3677
chemarfal virus 55	3658	DNA	Circular	ML176	Chehalis	Margaritifera falcata	Viruses	Monodnaviria	Shotokuvirae	Cressdnaviricota	unclassified Cressdnaviricota	unclassified Cressdnaviricota	unclassified Cressdnaviricota	unclassified Cressdnaviricota	QNL09587.1 capsid protein [Clinch CRESS virus 1]	63.1	369	2.03e-140	NA	NA	NA
chemarfal virus 276	3656	RNA	Linear	ML53	Chehalis	Margaritifera falcata	Viruses	Riboviria	Orthornavirae	Kitrinoviricota	Tolucaviricetes	Tolivirales	Tombusviridae	NA	QKI28849.1 hypothetical protein 2 [Ginkgo biloba tombusvirus]	69.5	478	4.88e-238	NA	NA	NA
chemarfal virus 162	3580	RNA	Linear	ML187	Chehalis	Margaritifera falcata	Viruses	Riboviria	Orthornavirae	Pisuviricota	Pisoniviricetes	Picornavirales	unclassified Picornavirales	unclassified Picornavirales	QDH87618.1 MAG: hypothetical protein H4RhizoLitter211311_000002 [Picornavirales sp.]	39.2	186	2.37e-28	NA	NA	NA
chemarfal virus 163	3564	RNA	Linear	ML187	Chehalis	Margaritifera falcata	Viruses	Riboviria	Orthornavirae	Kitrinoviricota	Alsuviricetes	Hepelivirales	Hepeviridae	NA	QHW18922.1 ORF1 [Crustacea hepe-like virus 1]	41.5	1239	9.2e-301	Forsythia suspensa hepe-like virus strain pt110-tom-3-NW, complete genome	81.25	112
chemarfal virus 4	3552	DNA	Linear	CWS03	Chehalis	Margaritifera falcata	Viruses	Monodnaviria	Shotokuvirae	Cossaviricota	Quintoviricetes	Piccovirales	Parvoviridae	NA	QTZ83163.1 MAG: nonstructural protein [Turdus naumanni Ichthamaparvovirus]	33.7	362	3.43e-44	NA	NA	NA
chemarfal virus 56	3552	RNA	Linear	ML176	Chehalis	Margaritifera falcata	Viruses	Riboviria	Orthornavirae	Pisuviricota	Pisoniviricetes	Picornavirales	Marnaviridae	NA	QIN96623.1 MAG: hypothetical protein 1 [Marnaviridae sp.]	36.4	1101	1.62e-209	Uncultured marine RNA virus isolate KB1 RNA-dependent RNA polymerase gene, partial cds	75.926	216
chemarfal virus 164	3533	RNA	Linear	ML187	Chehalis	Margaritifera falcata	Viruses	Riboviria	Orthornavirae	Pisuviricota	Pisoniviricetes	Picornavirales	Dicistroviridae	NA	UBJ26068.1 nonstructural polyprotein [Dicistroviridae sp.]	27.6	1199	1.89e-115	NA	NA	NA
crogonang virus 58	3499	RNA	Linear	CGH03	Crooked	Gonidea angulata	Viruses	Riboviria	Orthornavirae	Pisuviricota	Pisoniviricetes	Picornavirales	unclassified Picornavirales	NA	YP_009333554.1 hypothetical protein 1 [Beihai picorna-like virus 14]	34.4	1169	2.18e-193	NA	NA	NA
crogonang virus 59	3494	RNA	Linear	CGH03	Crooked	Gonidea angulata	Viruses	Riboviria	Orthornavirae	Pisuviricota	Pisoniviricetes	Picornavirales	Dicistroviridae	NA	AWK77898.1 nonstructural polyprotein, partial [Perth bee virus 4]	37.8	749	9.83e-138	NA	NA	NA
crogonang virus 124	3489	RNA	Linear	CGS01	Crooked	Gonidea angulata	Viruses	Riboviria	Orthornavirae	Pisuviricota	Pisoniviricetes	Picornavirales	Dicistroviridae	NA	ULF99802.1 MAG: hypothetical protein 2 [Dicistroviridae sp.]	95.9	870	0	MAG: Dicistroviridae sp. isolate 293-k141_302459 hypothetical protein 1 and hypothetical protein 2 genes, complete cds	90.622	3391
chemarfal virus 165	3471	RNA	Linear	ML187	Chehalis	Margaritifera falcata	Viruses	Riboviria	Orthornavirae	Kitrinoviricota	Tolucaviricetes	Tolivirales	Tombusviridae	NA	QRQ90148.1 MAG: hypothetical protein 2, partial [Riboviria sp.]	45.5	466	6.28e-118	NA	NA	NA
chemarfal virus 166	3458	RNA	Linear	ML187	Chehalis	Margaritifera falcata	Viruses	Riboviria	Orthornavirae	Kitrinoviricota	Tolucaviricetes	Tolivirales	Tombusviridae	NA	UHS72176.1 MAG: putative polymerase-associated protein [Tombusviridae sp.]	53.7	656	8.28e-216	NA	NA	NA
chemarfal virus 167	3457	RNA	Linear	ML187	Chehalis	Margaritifera falcata	Viruses	Riboviria	Orthornavirae	Kitrinoviricota	Tolucaviricetes	Tolivirales	unclassified Tolivirales	NA	NA	NA	NA	NA	NA	NA	NA
crogonang virus 60	3447	RNA	Linear	CGH03	Crooked	Gonidea angulata	Viruses	Riboviria	Orthornavirae	Pisuviricota	Pisoniviricetes	Picornavirales	unclassified Picornavirales	unclassified Picornavirales	ULF99688.1 MAG: nonstructural protein [Picornavirales sp.]	71.9	734	0	NA	NA	NA
crogonang virus 61	3439	RNA	Linear	CGH03	Crooked	Gonidea angulata	Viruses	Riboviria	Orthornavirae	Pisuviricota	Pisoniviricetes	Picornavirales	Marnaviridae	NA	UNY42025.1 MAG: polyprotein 2 [Picornavirales sp.]	94.7	829	0	MAG: Picornavirales sp. isolate HPLV-37 genomic sequence	85.594	3443
crogonang virus 62	3414	RNA	Linear	CGH03	Crooked	Gonidea angulata	Viruses	Riboviria	Orthornavirae	Kitrinoviricota	Tolucaviricetes	Tolivirales	Tombusviridae	NA	YP_009337648.1 hypothetical protein 2 [Sanxia tombus-like virus 2]	56.3	524	2.01e-197	NA	NA	NA
crogonang virus 63	3397	RNA	Linear	CGH03	Crooked	Gonidea angulata	Viruses	Riboviria	Orthornavirae	Lenarviricota	Amabiliviricetes	Wolframvirales	Narnaviridae	NA	QNL09584.1 RNA-dependent RNA polymerase [Clinch narna-like virus 1]	86.2	1124	0	MAG: Narnaviridae sp. isolate R66-k141_857485 putative RNA-dependent RNA polymerase gene, complete cds	81.223	3419
chemarfal virus 168	3363	RNA	Linear	ML187	Chehalis	Margaritifera falcata	Viruses	Riboviria	unclassified Riboviria	unclassified Riboviria	unclassified Riboviria	unclassified Riboviria	unclassified Riboviria	unclassified Riboviria	URG14712.1 MAG: RNA dependent RNA polymerase [Picornaviridae sp.]	27.1	590	1.4e-31	NA	NA	NA
chemarfal virus 169	3343	RNA	Linear	ML187	Chehalis	Margaritifera falcata	Viruses	Riboviria	Orthornavirae	Kitrinoviricota	Tolucaviricetes	Tolivirales	Tombusviridae	NA	USN25171.1 MAG: putative RNA dependent RNA polymerase, partial [Tombusviridae sp. gcode 16]	60.4	513	2.2e-214	NA	NA	NA
chemarfal virus 57	3339	RNA	Linear	ML176	Chehalis	Margaritifera falcata	Viruses	Riboviria	Orthornavirae	Pisuviricota	Pisoniviricetes	Picornavirales	Marnaviridae	NA	YP_009337680.1 hypothetical protein 2 [Sanxia picorna-like virus 2]	29.9	817	1.64e-81	NA	NA	NA
crogonang virus 64	3334	RNA	Linear	CGH03	Crooked	Gonidea angulata	Viruses	Riboviria	Orthornavirae	Pisuviricota	Pisoniviricetes	Picornavirales	Dicistroviridae	NA	YP_009333433.1 hypothetical protein 2 [Beihai picorna-like virus 77]	28.6	801	1.32e-79	NA	NA	NA
chemarfal virus 58	3327	DNA	Linear	ML176	Chehalis	Margaritifera falcata	Viruses	Monodnaviria	Shotokuvirae	Cressdnaviricota	unclassified Cressdnaviricota	unclassified Cressdnaviricota	unclassified Cressdnaviricota	unclassified Cressdnaviricota	QMW68777.1 capsid protein [Crucivirus-298]	56	445	4.14e-145	NA	NA	NA
chemarfal virus 59	3324	RNA	Linear	ML176	Chehalis	Margaritifera falcata	Viruses	Riboviria	Orthornavirae	Pisuviricota	Pisoniviricetes	Sobelivirales	Solemoviridae	NA	YP_009330048.1 hypothetical protein 2 [Hubei sobemo-like virus 3]	38.4	357	5.98e-58	NA	NA	NA
skomarfal virus 17	3324	RNA	Linear	MSK6	Skookumchuck	Margaritifera falcata	Viruses	Riboviria	Orthornavirae	Pisuviricota	Pisoniviricetes	Picornavirales	unclassified Picornavirales	NA	ULF99998.1 MAG: hypothetical protein [Marnaviridae sp.]	76.9	1063	0	MAG: Marnaviridae sp. isolate 373R-k141_428865 hypothetical protein gene, complete cds	88.235	680
chemarfal virus 60	3309	RNA	Linear	ML176	Chehalis	Margaritifera falcata	Viruses	Riboviria	Orthornavirae	Pisuviricota	Duplopiviricetes	Durnavirales	Picobirnaviridae	NA	QNL09598.1 RNA-dependent RNA polymerase [Clinch picobirna-like virus 1]	58.4	512	2.04e-201	Clinch picobirna-like virus 1 isolate CPblV1/C47/2018 RNA-dependent RNA polymerase gene, complete cds	76.093	343
chemarfal virus 277	3302	RNA	Linear	ML53	Chehalis	Margaritifera falcata	Viruses	Riboviria	Orthornavirae	Kitrinoviricota	Tolucaviricetes	Tolivirales	unclassified Tolivirales	NA	QDH87175.1 MAG: RNA-dependent RNA polymerase, partial [Riboviria sp.]	39.3	433	1.52e-84	NA	NA	NA
skomarfal virus 38	3289	RNA	Linear	MSK8	Skookumchuck	Margaritifera falcata	Viruses	Riboviria	Orthornavirae	Kitrinoviricota	Tolucaviricetes	Tolivirales	unclassified Tolivirales	NA	USC30249.1 MAG: putative RNA dependent RNA polymerase, partial [Tombusviridae sp.]	37.5	365	9.45e-67	NA	NA	NA
chemarfal virus 170	3288	RNA	Linear	ML187	Chehalis	Margaritifera falcata	Viruses	Riboviria	Orthornavirae	Kitrinoviricota	Tolucaviricetes	Tolivirales	Tombusviridae	NA	QKI28841.1 hypothetical protein 2 [Ginkgo biloba tombusvirus]	73.4	462	8.79e-251	NA	NA	NA
crogonang virus 65	3265	RNA	Linear	CGH03	Crooked	Gonidea angulata	Viruses	Riboviria	unclassified Riboviria	unclassified Riboviria	unclassified Riboviria	unclassified Riboviria	unclassified Riboviria	unclassified Riboviria	YP_009342431.1 hypothetical protein 1 [Wuhan insect virus 31]	35.4	1098	2.54e-189	NA	NA	NA
chemarfal virus 61	3264	DNA	Circular	ML176	Chehalis	Margaritifera falcata	Viruses	Monodnaviria	Shotokuvirae	Cressdnaviricota	unclassified Cressdnaviricota	unclassified Cressdnaviricota	unclassified Cressdnaviricota	unclassified Cressdnaviricota	YP_009237566.1 coat protein [Lake Sarah-associated circular virus-41]	46	489	4.04e-112	MAG: Circoviridae sp. isolate CN23_L19_761, complete genome	76.496	468
chemarfal virus 171	3255	RNA	Linear	ML187	Chehalis	Margaritifera falcata	Viruses	Riboviria	Orthornavirae	Lenarviricota	Amabiliviricetes	Wolframvirales	Narnaviridae	NA	UZT54538.1 MAG: RNA-dependent RNA polymerase, partial [flactilig virus 22]	46.8	739	3.36e-195	NA	NA	NA
crogonang virus 66	3250	RNA	Linear	CGH03	Crooked	Gonidea angulata	Viruses	Riboviria	Orthornavirae	Pisuviricota	Pisoniviricetes	Picornavirales	Marnaviridae	NA	WBY66460.1 MAG: structural protein [Eriocheir sinensis marnavirus 1]	70.6	735	0	NA	NA	NA
skomarfal virus 18	3244	RNA	Linear	MSK6	Skookumchuck	Margaritifera falcata	Viruses	Riboviria	Orthornavirae	Pisuviricota	Pisoniviricetes	Picornavirales	unclassified Picornavirales	NA	YP_009330067.1 hypothetical protein 2 [Beihai picorna-like virus 15]	36.1	836	3.07e-138	NA	NA	NA
chemarfal virus 12	3242	RNA	Linear	CWS06	Chehalis	Margaritifera falcata	Viruses	Riboviria	Orthornavirae	Kitrinoviricota	Magsaviricetes	Nodamuvirales	Nodaviridae	NA	QYF49929.1 MAG: hypothetical protein [Xinjiang sediment noda-like virus 2]	50.9	955	0	NA	NA	NA
crogonang virus 67	3223	RNA	Linear	CGH03	Crooked	Gonidea angulata	Viruses	Riboviria	Orthornavirae	Pisuviricota	Pisoniviricetes	Picornavirales	unclassified Picornavirales	NA	UQZ09568.1 putative capsid protein [Freshwater macrophyte associated picorna-like virus 10]	84.7	600	0	NA	NA	NA
chemarfal virus 62	3182	RNA	Linear	ML176	Chehalis	Margaritifera falcata	Viruses	Riboviria	Orthornavirae	Pisuviricota	Stelpaviricetes	Stellavirales	Astroviridae	NA	YP_009552769.1 nonstructural polyprotein [Culex Bastrovirus-like virus]	94.9	1060	0	Culex Bastrovirus-like virus strain CAVL/Fresno, complete genome	86.177	3183
chemarfal virus 172	3149	RNA	Linear	ML187	Chehalis	Margaritifera falcata	Viruses	Riboviria	Orthornavirae	Kitrinoviricota	Tolucaviricetes	Tolivirales	unclassified Tolivirales	NA	AOC55070.1 RNA-dependent RNA polymerase [Renton virus]	47.7	484	5.95e-133	NA	NA	NA
crogonang virus 68	3149	RNA	Linear	CGH03	Crooked	Gonidea angulata	Viruses	Riboviria	Orthornavirae	Kitrinoviricota	Tolucaviricetes	Tolivirales	Tombusviridae	NA	UQZ09601.1 putative RNA-dependent RNA polymerase [Freshwater macrophyte associated tombus-like virus 1]	70.1	522	7.43e-261	Freshwater macrophyte associated tombus-like virus 1 isolate PS1_38, complete genome	71.05	1810
crogonang virus 69	3128	RNA	Linear	CGH03	Crooked	Gonidea angulata	Viruses	Riboviria	Orthornavirae	Pisuviricota	Pisoniviricetes	Picornavirales	unclassified Picornavirales	NA	ULF99998.1 MAG: hypothetical protein [Marnaviridae sp.]	76.2	954	0	Sanxia picorna-like virus 7 strain SXXX37313 hypothetical protein gene, partial cds	73.087	2300
chemarfal virus 173	3125	RNA	Linear	ML187	Chehalis	Margaritifera falcata	Viruses	Riboviria	Orthornavirae	Pisuviricota	Pisoniviricetes	Picornavirales	Marnaviridae	NA	YP_009336504.1 hypothetical protein 2 [Hubei leech virus 4]	49.6	785	4.58e-244	MAG: Marnaviridae sp. isolate 6nt-RDRP-22 gp1 gene, partial cds	76.887	212
chemarfal virus 174	3121	DNA	Circular	ML187	Chehalis	Margaritifera falcata	Viruses	Monodnaviria	Shotokuvirae	Cressdnaviricota	unclassified Cressdnaviricota	unclassified Cressdnaviricota	unclassified Cressdnaviricota	unclassified Cressdnaviricota	QGH72656.1 MAG: putative capsid protein [CRESS virus sp. ctczB4]	56	464	2.88e-154	MAG: CRESS virus sp. ctczB4, complete genome	80.267	973
owegonang virus 6	3112	RNA	Linear	OGH01	Owyhee	Gonidea angulata	Viruses	Riboviria	Orthornavirae	Kitrinoviricota	Magsaviricetes	Nodamuvirales	Nodaviridae	NA	APG76528.1 hypothetical protein 1 [Hubei noda-like virus 7]	62.9	827	0	NA	NA	NA
crogonang virus 70	3112	RNA	Linear	CGH03	Crooked	Gonidea angulata	Viruses	Riboviria	Orthornavirae	Pisuviricota	Pisoniviricetes	Picornavirales	unclassified Picornavirales	NA	UZT54508.1 MAG: structural polyprotein [flactilig virus 4]	35	1122	1.88e-145	Millport beadlet anemone dicistro-like virus 1 isolate V52, partial genome	86	100
chemarfal virus 63	3095	RNA	Linear	ML176	Chehalis	Margaritifera falcata	Viruses	unclassified viruses	unclassified viruses	unclassified viruses	unclassified viruses	unclassified viruses	unclassified viruses	unclassified viruses	ULF99985.1 MAG: hypothetical protein [Marnaviridae sp.]	69.4	1055	0	MAG: Marnaviridae sp. isolate 373R-k141_368149 hypothetical protein gene, complete cds	77.778	1062
chemarfal virus 256	3078	RNA	Linear	ML188	Chehalis	Margaritifera falcata	Viruses	Riboviria	Orthornavirae	Kitrinoviricota	Magsaviricetes	Nodamuvirales	Nodaviridae	NA	QZZ63349.1 hypothetical protein [Leuven Nodavirus-like 2]	54.3	994	0	MAG: Nodaviridae sp. isolate 348R-k141_447577 putative RNA-dependent RNA polymerase gene, partial cds	78.167	1713
skomarfal virus 52	3038	DNA	Circular	SWH05	Skookumchuck	Margaritifera falcata	Viruses	Monodnaviria	Shotokuvirae	Cressdnaviricota	unclassified Cressdnaviricota	unclassified Cressdnaviricota	unclassified Cressdnaviricota	unclassified Cressdnaviricota	YP_009259705.1 putative Rep protein [Circovirus-like genome DCCV-2]	47.2	178	1.33e-47	NA	NA	NA
chemarfal virus 175	3026	RNA	Linear	ML187	Chehalis	Margaritifera falcata	Viruses	Riboviria	Orthornavirae	Pisuviricota	Pisoniviricetes	Picornavirales	Iflaviridae	NA	QQP18739.1 polyprotein [Soybean thrips iflavirus 6]	67	1018	0	NA	NA	NA
chemarfal virus 64	3018	DNA	Linear	ML176	Chehalis	Margaritifera falcata	Viruses	Monodnaviria	Shotokuvirae	Cossaviricota	Quintoviricetes	Piccovirales	Parvoviridae	NA	QTE03949.1 MAG: structural protein [Phylloscopus proregulus ambidensovirus]	48.9	793	1.76e-210	NA	NA	NA
crogonang virus 71	3015	RNA	Linear	CGH03	Crooked	Gonidea angulata	Viruses	Riboviria	Orthornavirae	Kitrinoviricota	Magsaviricetes	Nodamuvirales	Nodaviridae	NA	ASU47554.1 polymerase [Lone star tick nodavirus]	26.2	698	1.84e-39	NA	NA	NA
Picornavirales sp. isolate msk6p1	3015	RNA	Linear	MSK6	Skookumchuck	Margaritifera falcata	Viruses	Riboviria	Orthornavirae	Pisuviricota	Pisoniviricetes	Picornavirales	Marnaviridae	NA	ULF99736.1 MAG: polyprotein [Picornavirales sp.]	99.3	1004	0	MAG: Picornavirales sp. isolate 347R-k141_613085 polyprotein gene, complete cds	99.469	3015
crogonang virus 72	2999	RNA	Linear	CGH03	Crooked	Gonidea angulata	Viruses	Riboviria	Orthornavirae	Pisuviricota	Pisoniviricetes	Picornavirales	Marnaviridae	NA	APG79016.1 hypothetical protein 1 [Hubei leech virus 4]	48.8	1001	0	Hubei picorna-like virus 4 strain WHBL90007 hypothetical protein 1 and hypothetical protein 2 genes, complete cds	75.851	323
chemarfal virus 278	2996	RNA	Linear	ML53	Chehalis	Margaritifera falcata	Viruses	Riboviria	Orthornavirae	Pisuviricota	Pisoniviricetes	Picornavirales	Marnaviridae	NA	YP_009666857.1 structural polyprotein, partial [Marine RNA virus BC-1]	32.2	724	1.05e-102	NA	NA	NA
chemarfal virus 65	2994	RNA	Linear	ML176	Chehalis	Margaritifera falcata	Viruses	Riboviria	Orthornavirae	Pisuviricota	Pisoniviricetes	Sobelivirales	Solemoviridae	NA	UQB76117.1 RNA-dependent RNA polymerase [Flumine sobemo-like virus 5]	41.9	425	6.39e-87	NA	NA	NA
chemarfal virus 66	2984	RNA	Linear	ML176	Chehalis	Margaritifera falcata	Viruses	Riboviria	Orthornavirae	Kitrinoviricota	Tolucaviricetes	Tolivirales	Tombusviridae	NA	UHS72138.1 MAG: hypothetical protein 2 [Tombusviridae sp.]	42.9	482	1.43e-105	NA	NA	NA
chemarfal virus 67	2963	RNA	Linear	ML176	Chehalis	Margaritifera falcata	Viruses	Riboviria	unclassified Riboviria	unclassified Riboviria	unclassified Riboviria	unclassified Riboviria	unclassified Riboviria	unclassified Riboviria	WEU70897.1 MAG: RNA-dependent RNA polymerase [Hangzhou yanvirus-like virus 1]	36.3	292	8.56e-39	NA	NA	NA
chemarfal virus 176	2957	RNA	Linear	ML187	Chehalis	Margaritifera falcata	Viruses	Riboviria	Orthornavirae	Pisuviricota	Pisoniviricetes	Picornavirales	unclassified Picornavirales	NA	ULF99928.1 MAG: polyprotein, partial [Marnaviridae sp.]	22.4	764	4.64e-18	NA	NA	NA
crogonang virus 73	2949	RNA	Linear	CGH03	Crooked	Gonidea angulata	Viruses	Riboviria	Orthornavirae	Pisuviricota	Pisoniviricetes	Picornavirales	unclassified Picornavirales	NA	UHS71927.1 MAG: putative RNA-dependent RNA polymerase, partial [Reoviridae sp.]	90.1	846	0	MAG: Reoviridae sp. isolate s41-k141_778178 genomic sequence	82.706	2498
crogonang virus 74	2947	RNA	Linear	CGH03	Crooked	Gonidea angulata	Viruses	Riboviria	Orthornavirae	Kitrinoviricota	Tolucaviricetes	Tolivirales	unclassified Tolivirales	NA	YP_009333161.1 hypothetical protein 2 [Hubei tombus-like virus 32]	59.7	298	2.19e-106	NA	NA	NA
chemarfal virus 177	2936	RNA	Linear	ML187	Chehalis	Margaritifera falcata	Viruses	Riboviria	Orthornavirae	Pisuviricota	Pisoniviricetes	Picornavirales	Iflaviridae	NA	QQP18739.1 polyprotein [Soybean thrips iflavirus 6]	70.3	986	0	NA	NA	NA
chemarfal virus 68	2915	DNA	Circular	ML176	Chehalis	Margaritifera falcata	Viruses	unclassified Cruciviridae	unclassified Cruciviridae	unclassified Cruciviridae	Cruciviridae	unclassified Cruciviridae	unclassified Cruciviridae	unclassified Cruciviridae	QMW68660.1 capsid protein [Crucivirus-112]	58.4	322	5.83e-113	NA	NA	NA
Nelson wasp-associated virus 3 isolate mfalml176	2906	RNA	Linear	ML176	Chehalis	Margaritifera falcata	Viruses	Riboviria	Orthornavirae	Kitrinoviricota	Magsaviricetes	Nodamuvirales	Nodaviridae	NA	QZZ63401.1 hypothetical protein, partial [Nelson wasp-associated virus 3]	95.7	955	0	Nelson wasp-associated virus 3 isolate Vvul_virus_59 hypothetical protein gene, partial cds	91.739	2869
crogonang virus 75	2904	RNA	Linear	CGH03	Crooked	Gonidea angulata	Viruses	Riboviria	Orthornavirae	Pisuviricota	Pisoniviricetes	Picornavirales	Marnaviridae	NA	QKQ15130.1 hypothetical protein 1 [Forsythia suspensa marnavirus]	71.4	902	0	Forsythia suspensa marnavirus strain pt110-mar-6, complete genome	79.13	230
chemarfal virus 178	2887	RNA	Linear	ML187	Chehalis	Margaritifera falcata	Viruses	Riboviria	Orthornavirae	Kitrinoviricota	Tolucaviricetes	Tolivirales	unclassified Tolivirales	NA	UXD79996.1 putative RdRP [Linepithema humile tombus-like virus 1]	40.4	483	3.78e-113	NA	NA	NA
chemarfal virus 70	2886	DNA	Linear	ML176	Chehalis	Margaritifera falcata	Viruses	Monodnaviria	Shotokuvirae	Cressdnaviricota	unclassified Cressdnaviricota	unclassified Cressdnaviricota	unclassified Cressdnaviricota	unclassified Cressdnaviricota	AUM61817.1 Rep [uncultured virus]	75.8	356	1.38e-194	Uncultured virus isolate Wastewater_Circular_Virus_FL24 hypothetical capsid protein and putative rep protein genes, complete cds	76.773	1537
skomarfal virus 3	2879	RNA	Linear	MSK2	Skookumchuck	Margaritifera falcata	Viruses	Riboviria	Orthornavirae	Kitrinoviricota	Magsaviricetes	Nodamuvirales	Nodaviridae	NA	YP_009337883.1 RNA-dependent RNA polymerase [Hubei orthoptera virus 4]	55	869	0	NA	NA	NA
chemarfal virus 179	2878	RNA	Linear	ML187	Chehalis	Margaritifera falcata	Viruses	unclassified viruses	unclassified viruses	unclassified viruses	unclassified viruses	unclassified viruses	unclassified viruses	unclassified viruses	ULF50553.1 MAG: putative replicative protein, partial [Aparavirus sp.]	62.6	965	0	MAG: Picornavirales sp. isolate HPLV-157 genomic sequence	95.057	1740
Chanjiang crawfish virus 2 isolate mfalml176	2857	RNA	Linear	ML176	Chehalis	Margaritifera falcata	Viruses	Riboviria	Orthornavirae	Pisuviricota	Pisoniviricetes	Picornavirales	Dicistroviridae	NA	YP_009336729.1 hypothetical protein 1 [Changjiang crawfish virus 2]	98.6	897	0	Changjiang crawfish virus 2 strain CJLX30764 hypothetical protein 1 and hypothetical protein 2 genes, complete cds	96.684	2835
chemarfal virus 180	2829	RNA	Linear	ML187	Chehalis	Margaritifera falcata	Viruses	Riboviria	Orthornavirae	Pisuviricota	Pisoniviricetes	Picornavirales	unclassified Picornavirales	NA	DAZ89859.1 TPA_asm: structural polyprotein, partial [Colobanthus quitensis dicistro-like virus 1]	32.1	862	1.04e-96	NA	NA	NA
chemarfal virus 181	2805	RNA	Linear	ML187	Chehalis	Margaritifera falcata	Viruses	Riboviria	Orthornavirae	Kitrinoviricota	Magsaviricetes	Nodamuvirales	Nodaviridae	NA	NP_995577.1 putative RNA dependent RNA polymerase [Sclerophthora macrospora virus A]	52	857	1.05e-297	NA	NA	NA
skomarfal virus 39	2797	RNA	Linear	MSK8	Skookumchuck	Margaritifera falcata	Viruses	Riboviria	Orthornavirae	Kitrinoviricota	Tolucaviricetes	Tolivirales	unclassified Tolivirales	NA	YP_009337763.1 hypothetical protein 3 [Beihai tombus-like virus 11]	56.2	553	1.24e-206	NA	NA	NA
crogonang virus 150	2783	RNA	Linear	GCR4	Crooked	Gonidea angulata	Viruses	Riboviria	Orthornavirae	Pisuviricota	Pisoniviricetes	Picornavirales	unclassified Picornavirales	unclassified Picornavirales	UDL14551.1 MAG: putative RNA-dependent RNA polymerase [Hainan picobirnavirus 18]	43.2	618	1.11e-143	NA	NA	NA
crogonang virus 76	2773	RNA	Linear	CGH03	Crooked	Gonidea angulata	Viruses	Riboviria	Orthornavirae	Pisuviricota	Pisoniviricetes	Picornavirales	unclassified Picornavirales	NA	YP_009337310.1 hypothetical protein 2 [Wenzhou picorna-like virus 6]	28.7	666	1.52e-53	NA	NA	NA
crogonang virus 77	2756	RNA	Linear	CGH03	Crooked	Gonidea angulata	Viruses	Riboviria	Orthornavirae	Pisuviricota	Pisoniviricetes	Picornavirales	Marnaviridae	NA	ULF99957.1 MAG: hypothetical protein 2 [Marnaviridae sp.]	55.8	817	6.67e-306	NA	NA	NA
owegonang virus 16	2753	DNA	Circular	OGH03	Owyhee	Gonidea angulata	Viruses	Monodnaviria	Shotokuvirae	Cressdnaviricota	unclassified Cressdnaviricota	unclassified Cressdnaviricota	unclassified Cressdnaviricota	unclassified Cressdnaviricota	YP_009551337.1 replication-associated protein [Sewage-associated circular DNA virus-1]	35.2	318	3.86e-48	NA	NA	NA
chemarfal virus 13	2737	DNA	Circular	CWS06	Chehalis	Margaritifera falcata	Viruses	Monodnaviria	Shotokuvirae	Cressdnaviricota	unclassified Cressdnaviricota	unclassified Cressdnaviricota	unclassified Cressdnaviricota	unclassified Cressdnaviricota	QKI29038.1 Rep [Lactuca sativa CRESS virus]	74.4	293	1.3e-155	NA	NA	NA
crogonang virus 78	2731	DNA	Linear	CGH03	Crooked	Gonidea angulata	Viruses	Monodnaviria	Shotokuvirae	Cossaviricota	Quintoviricetes	Piccovirales	Parvoviridae	NA	WEY02531.1 MAG: NS1 [Canine parvovirus]	68.7	310	1e-126	Duck-associated ambidensovirus 2 strain 23A, complete genome	76.815	427
chemarfal virus 72	2718	DNA	Circular	ML176	Chehalis	Margaritifera falcata	Viruses	Monodnaviria	Shotokuvirae	Cressdnaviricota	unclassified Cressdnaviricota	unclassified Cressdnaviricota	unclassified Cressdnaviricota	unclassified Cressdnaviricota	AYP28780.1 MAG: replication protein [CRESS virus sp.]	93.2	295	2.36e-202	MAG: CRESS virus sp. isolate ctbb44, complete genome	88.889	1089
crogonang virus 79	2701	RNA	Linear	CGH03	Crooked	Gonidea angulata	Viruses	Riboviria	Orthornavirae	Pisuviricota	Pisoniviricetes	Picornavirales	unclassified Picornavirales	NA	DAZ87923.1 TPA_asm: hypothetical protein [Phagomor virus 4]	40.2	609	1.06e-124	NA	NA	NA
chemarfal virus 73	2699	RNA	Linear	ML176	Chehalis	Margaritifera falcata	Viruses	Riboviria	Orthornavirae	Pisuviricota	Pisoniviricetes	Picornavirales	unclassified Picornavirales	NA	WBY66460.1 MAG: structural protein [Eriocheir sinensis marnavirus 1]	42.4	813	4.87e-190	NA	NA	NA
skomarfal virus 40	2669	RNA	Linear	MSK8	Skookumchuck	Margaritifera falcata	Viruses	Riboviria	Orthornavirae	Kitrinoviricota	Tolucaviricetes	Tolivirales	Tombusviridae	NA	QJZ28421.1 hypothetical protein 1 [Kummerowia striata luteovirus]	32.2	824	7.65e-94	NA	NA	NA
crogonang virus 139	2661	RNA	Linear	GCR11	Crooked	Gonidea angulata	Viruses	Riboviria	Orthornavirae	Kitrinoviricota	Magsaviricetes	Nodamuvirales	Nodaviridae	NA	QKI28965.1 hypothetical protein [Forsythia suspensa noda-like virus]	82.7	875	0	Forsythia suspensa noda-like virus strain pt110-phy-8, complete genome	81.517	2505
owegonang virus 7	2644	RNA	Linear	OGH01	Owyhee	Gonidea angulata	Viruses	Riboviria	Orthornavirae	Kitrinoviricota	Tolucaviricetes	Tolivirales	Tombusviridae	NA	YP_009337155.1 hypothetical protein 1 [Changjiang tombus-like virus 12]	81.4	499	1e-296	Changjiang tombus-like virus 12 strain CJLX27860 hypothetical protein 1 and hypothetical protein 2 genes, complete cds	77.448	1787
crogonang virus 80	2628	RNA	Linear	CGH03	Crooked	Gonidea angulata	Viruses	Riboviria	Orthornavirae	Pisuviricota	Pisoniviricetes	Picornavirales	unclassified Picornavirales	NA	UNY42017.1 MAG: polyprotein 2 [Picornavirales sp.]	31.9	819	8.14e-87	NA	NA	NA
skomarfal virus 20	2617	RNA	Linear	MSK6	Skookumchuck	Margaritifera falcata	Viruses	Riboviria	Orthornavirae	Kitrinoviricota	Tolucaviricetes	Tolivirales	unclassified Tolivirales	NA	YP_009337762.1 hypothetical protein 2 [Beihai tombus-like virus 11]	51.4	243	4e-69	NA	NA	NA
crogonang virus 81	2617	RNA	Linear	CGH03	Crooked	Gonidea angulata	Viruses	unclassified viruses	unclassified viruses	unclassified viruses	unclassified viruses	unclassified viruses	unclassified viruses	unclassified viruses	ULF99985.1 MAG: hypothetical protein [Marnaviridae sp.]	69.3	759	0	MAG: Marnaviridae sp. isolate 309R-k141_400345 hypothetical protein gene, complete cds	74.576	1357
crogonang virus 82	2607	RNA	Linear	CGH03	Crooked	Gonidea angulata	Viruses	Riboviria	Orthornavirae	Kitrinoviricota	Tolucaviricetes	Tolivirales	Tombusviridae	NA	QDH88985.1 MAG: hypothetical protein H1Bulk30451_000002 [Riboviria sp.]	46.4	466	5e-116	NA	NA	NA
chemarfal virus 182	2590	RNA	Linear	ML187	Chehalis	Margaritifera falcata	Viruses	Riboviria	Orthornavirae	Kitrinoviricota	Magsaviricetes	Nodamuvirales	Nodaviridae	NA	QYF49930.1 MAG: hypothetical protein [Beijing sediment noda-like virus 5]	46.1	838	1.6e-243	NA	NA	NA
chemarfal virus 74	2586	RNA	Linear	ML176	Chehalis	Margaritifera falcata	Viruses	Riboviria	Orthornavirae	Pisuviricota	Duplopiviricetes	Durnavirales	Picobirnaviridae	NA	NA	NA	NA	NA	NA	NA	NA
crogonang virus 83	2584	RNA	Linear	CGH03	Crooked	Gonidea angulata	Viruses	Riboviria	Orthornavirae	Pisuviricota	Pisoniviricetes	Picornavirales	unclassified Picornavirales	unclassified Picornavirales	UQR78685.1 structural polyprotein, partial [Striga asiatica dicistro-like virus 1]	38.3	716	8.43e-124	NA	NA	NA
Picornavirales sp. isolate msk6p2	2564	RNA	Linear	MSK6	Skookumchuck	Margaritifera falcata	Viruses	Riboviria	Orthornavirae	Pisuviricota	Pisoniviricetes	Picornavirales	Marnaviridae	NA	ULF99736.1 MAG: polyprotein [Picornavirales sp.]	99.6	854	0	MAG: Picornavirales sp. isolate 347R-k141_613085 polyprotein gene, complete cds	99.376	2564
owegonang virus 8	2560	RNA	Linear	OGH01	Owyhee	Gonidea angulata	Viruses	Riboviria	Orthornavirae	Kitrinoviricota	Tolucaviricetes	Tolivirales	Tombusviridae	NA	USN25154.1 MAG: putative RNA dependent RNA polymerase, partial [Tombusviridae sp. gcode 16]	57.6	611	1.01e-241	MAG: Tombusviridae sp. gcode 16 isolate 80-k141_184707 putative RNA dependent RNA polymerase gene, partial cds	78.869	1079
chemarfal virus 75	2556	RNA	Linear	ML176	Chehalis	Margaritifera falcata	Viruses	Riboviria	Orthornavirae	Pisuviricota	Pisoniviricetes	Picornavirales	unclassified Picornavirales	NA	ULG00018.1 MAG: putative structural polyprotein [Marnaviridae sp.]	24.3	634	4.47e-21	NA	NA	NA
chemarfal virus 76	2556	DNA	Linear	ML176	Chehalis	Margaritifera falcata	Viruses	Monodnaviria	Shotokuvirae	Cressdnaviricota	unclassified Cressdnaviricota	unclassified Cressdnaviricota	unclassified Cressdnaviricota	unclassified Cressdnaviricota	QXN75691.1 MAG: replication associated protein [Virus sp.]	52.3	279	2.99e-94	MAG: Cressdnaviricota sp. isolate Miresoil virus 54, complete genome	84.706	85
chemarfal virus 77	2552	RNA	Linear	ML176	Chehalis	Margaritifera falcata	Viruses	Riboviria	Orthornavirae	Pisuviricota	Pisoniviricetes	Picornavirales	unclassified Picornavirales	NA	ULF99700.1 MAG: structural protein [Picornavirales sp.]	90.6	672	0	MAG: Picornavirales sp. isolate R35-k141_316374 nonstructural protein and structural protein genes, complete cds	79.664	2557
chemarfal virus 183	2537	DNA	Linear	ML187	Chehalis	Margaritifera falcata	Viruses	Monodnaviria	Shotokuvirae	Cossaviricota	Quintoviricetes	Piccovirales	Parvoviridae	NA	WCH76304.1 ORF1 [Densovirinae sp.]	54.9	585	6.96e-200	MAG: Ambidensovirus sp. isolate SAfia-838D, complete genome	79.096	177
owegonang virus 9	2509	RNA	Linear	OGH01	Owyhee	Gonidea angulata	Viruses	Riboviria	Orthornavirae	Kitrinoviricota	Magsaviricetes	Nodamuvirales	Nodaviridae	NA	QYF49901.1 MAG: hypothetical protein 1, partial [Hubei sediment noda-like virus 1]	86.3	760	0	MAG: Hubei sediment noda-like virus 1 isolate 93b-k141_122098 hypothetical protein 1 gene, partial cds; and hypothetical protein 2 gene, complete cds	81.417	2287
chemarfal virus 184	2498	RNA	Linear	ML187	Chehalis	Margaritifera falcata	Viruses	Riboviria	Orthornavirae	Kitrinoviricota	Magsaviricetes	Nodamuvirales	Nodaviridae	NA	ASM93480.1 RdRp [Caninovirus sp.]	75.2	636	0	NA	NA	NA
skomarfal virus 22	2487	RNA	Linear	MSK6	Skookumchuck	Margaritifera falcata	Viruses	Riboviria	Orthornavirae	Kitrinoviricota	Tolucaviricetes	Tolivirales	Tombusviridae	NA	YP_009342291.1 hypothetical protein 2 [Wenzhou tombus-like virus 5]	63.9	299	1.18e-127	NA	NA	NA
crogonang virus 130	2482	RNA	Linear	CGS05	Crooked	Gonidea angulata	Viruses	Riboviria	Orthornavirae	Pisuviricota	Pisoniviricetes	Picornavirales	Dicistroviridae	NA	ULF99801.1 MAG: hypothetical protein 1 [Dicistroviridae sp.]	92.1	827	0	MAG: Dicistroviridae sp. isolate 293-k141_302459 hypothetical protein 1 and hypothetical protein 2 genes, complete cds	86.433	2484
chemarfal virus 78	2477	RNA	Linear	ML176	Chehalis	Margaritifera falcata	Viruses	unclassified viruses	unclassified viruses	unclassified viruses	unclassified viruses	unclassified viruses	unclassified viruses	unclassified viruses	UZO29911.1 MAG: RNA-dependent RNA polymerase [Harg calici-like virus]	44.8	172	2.09e-27	NA	NA	NA
chemarfal virus 185	2474	DNA	Linear	ML187	Chehalis	Margaritifera falcata	Viruses	Monodnaviria	Shotokuvirae	Cressdnaviricota	unclassified Cressdnaviricota	unclassified Cressdnaviricota	unclassified Cressdnaviricota	unclassified Cressdnaviricota	UOF76864.1 rep protein [CRESS virus sp.]	61.8	275	1.11e-114	NA	NA	NA
chemarfal virus 279	2448	RNA	Linear	ML53	Chehalis	Margaritifera falcata	Viruses	Riboviria	unclassified Riboviria	unclassified Riboviria	unclassified Riboviria	unclassified Riboviria	unclassified Riboviria	unclassified Riboviria	YP_009333342.1 hypothetical protein 1 [Beihai paphia shell virus 2]	27.3	765	1.75e-54	NA	NA	NA
crogonang virus 84	2447	RNA	Linear	CGH03	Crooked	Gonidea angulata	Viruses	Riboviria	Orthornavirae	Pisuviricota	Pisoniviricetes	Picornavirales	unclassified Picornavirales	NA	YP_009329823.1 structural protein [Bivalve RNA virus G5]	63	798	0	MAG: Aparavirus sp. isolate R115-k141_129866 putative replicative protein gene, partial cds; and structural protein gene, complete cds	88.889	72
skomarfal virus 45	2438	DNA	Linear	MSK9	Skookumchuck	Margaritifera falcata	Viruses	Monodnaviria	Shotokuvirae	Cossaviricota	Quintoviricetes	Piccovirales	Parvoviridae	NA	QRK03666.1 nonstructural protein 1 [Duck-associated ambidensovirus 1]	75.6	381	2.36e-206	Duck-associated ambidensovirus 1 strain s1564, complete genome	83.701	1043
chemarfal virus 79	2432	DNA	Linear	ML176	Chehalis	Margaritifera falcata	Viruses	unclassified viruses	unclassified viruses	unclassified viruses	unclassified viruses	unclassified viruses	unclassified viruses	unclassified viruses	UOF81629.1 putative capsid protein [CRESS virus sp.]	57.5	405	7.65e-132	NA	NA	NA
chegonang virus 1	2431	DNA	Circular	GL83	Chehalis	Gonidea angulata	Viruses	Monodnaviria	Shotokuvirae	Cressdnaviricota	unclassified Cressdnaviricota	unclassified Cressdnaviricota	unclassified Cressdnaviricota	unclassified Cressdnaviricota	UOF78331.1 rep protein [CRESS virus sp.]	89.3	335	7.25e-218	CRESS virus sp. isolate ctKnJ971, complete genome	99.056	1059
chemarfal virus 186	2418	RNA	Linear	ML187	Chehalis	Margaritifera falcata	Viruses	Riboviria	Orthornavirae	Kitrinoviricota	Magsaviricetes	Nodamuvirales	Nodaviridae	NA	QYF49996.1 MAG: hypothetical protein [Heilongjiang sediment noda-like virus 5]	96	794	0	MAG: Sichuan sediment noda-like virus 11 isolate s41-k141_670965 hypothetical protein gene, complete cds	89.269	2395
flactilig virus 7 isolate mfalml55	2414	RNA	Linear	ML55	Chehalis	Margaritifera falcata	Viruses	Riboviria	Orthornavirae	Pisuviricota	Pisoniviricetes	Picornavirales	Picornaviridae	NA	UZT54548.1 MAG: RNA-dependent RNA polymerase, partial [flactilig virus 7]	100	804	0	MAG: Flactilig virus 7 isolate HRM19020 RNA-dependent RNA polymerase gene, partial cds; and capsid protein gene, complete cds	100	2414
chemarfal virus 187	2412	DNA	Linear	ML187	Chehalis	Margaritifera falcata	Viruses	unclassified viruses	unclassified viruses	unclassified viruses	unclassified viruses	unclassified viruses	unclassified viruses	unclassified viruses	NA	NA	NA	NA	NA	NA	NA
Quarivirus 93C4 isolate mfalml188	2405	RNA	Linear	ML188	Chehalis	Margaritifera falcata	Viruses	Riboviria	Orthornavirae	Pisuviricota	Pisoniviricetes	Picornavirales	Dicistroviridae	NA	AOX15248.1 polyprotein, partial [Fletcher virus]	98.8	424	6.2e-295	Quarivirus 93C4 structural polyprotein gene, partial cds; and replicase polyprotein gene, complete cds	89.881	2194
crogonang virus 85	2404	RNA	Linear	CGH03	Crooked	Gonidea angulata	Viruses	Riboviria	unclassified Riboviria	unclassified Riboviria	unclassified Riboviria	unclassified Riboviria	unclassified Riboviria	unclassified Riboviria	YP_009342432.1 hypothetical protein 2 [Wuhan insect virus 31]	46.4	733	4.53e-227	NA	NA	NA
skomarfal virus 23	2392	DNA	Linear	MSK6	Skookumchuck	Margaritifera falcata	Viruses	Monodnaviria	Shotokuvirae	Cossaviricota	Quintoviricetes	Piccovirales	Parvoviridae	NA	QUS52545.1 VP1 [Mute swan feces associated ambidensovirus 5]	57.4	707	1.36e-272	Mute swan feces associated ambidensovirus 5 strain Abbotsbury/A/2016 NS2, NS1, and VP1 genes, complete cds	71.409	1455
skomarfal virus 46	2387	DNA	Circular	MSK9	Skookumchuck	Margaritifera falcata	Viruses	Monodnaviria	Shotokuvirae	Cressdnaviricota	unclassified Cressdnaviricota	unclassified Cressdnaviricota	unclassified Cressdnaviricota	unclassified Cressdnaviricota	YP_009163936.1 putative replication initiation protein [Palaemonetes sp. common grass shrimp associated circular virus]	44.3	305	5.67e-82	NA	NA	NA
chemarfal virus 268	2370	DNA	Circular	ML51	Chehalis	Margaritifera falcata	Viruses	Monodnaviria	Shotokuvirae	Cressdnaviricota	Arfiviricetes	Cirlivirales	Circoviridae	NA	AIF76277.1 Rep [Bat circovirus]	49.2	295	1.1e-84	NA	NA	NA
crogonang virus 86	2366	DNA	Linear	CGH03	Crooked	Gonidea angulata	Viruses	Monodnaviria	Shotokuvirae	Cossaviricota	Quintoviricetes	Piccovirales	Parvoviridae	NA	QUS52545.1 VP1 [Mute swan feces associated ambidensovirus 5]	42.3	688	9.05e-149	NA	NA	NA
chemarfal virus 188	2365	RNA	Linear	ML187	Chehalis	Margaritifera falcata	Viruses	Riboviria	Orthornavirae	Lenarviricota	unclassified Lenarviricota	unclassified Lenarviricota	unclassified Lenarviricota	NA	UQB76269.1 RNA-dependent RNA polymerase, partial [Flumine narna-like virus 32]	39.3	642	4.55e-123	NA	NA	NA
chemarfal virus 80	2356	RNA	Linear	ML176	Chehalis	Margaritifera falcata	Viruses	Riboviria	Orthornavirae	Kitrinoviricota	Magsaviricetes	Nodamuvirales	Nodaviridae	NA	ADI48250.1 putative RdRp [Bat guano associated nodavirus GF-4n]	24	707	6.21e-19	NA	NA	NA
chemarfal virus 14	2354	RNA	Linear	CWS06	Chehalis	Margaritifera falcata	Viruses	Riboviria	Orthornavirae	Kitrinoviricota	Tolucaviricetes	Tolivirales	Tombusviridae	NA	YP_009337648.1 hypothetical protein 2 [Sanxia tombus-like virus 2]	57.1	517	7.97e-200	NA	NA	NA
chemarfal virus 81	2350	RNA	Linear	ML176	Chehalis	Margaritifera falcata	Viruses	Riboviria	Orthornavirae	Pisuviricota	Pisoniviricetes	Picornavirales	unclassified Picornavirales	NA	YP_009337239.1 hypothetical protein 2 [Hubei picorna-like virus 2]	53	770	1.89e-264	NA	NA	NA
crogonang virus 172	2343	RNA	Linear	GCR7	Crooked	Gonidea angulata	Viruses	unclassified viruses	unclassified viruses	unclassified viruses	unclassified viruses	unclassified viruses	unclassified viruses	unclassified viruses	AVX53559.1 putative capsid [Marmot picobirnavirus]	29.4	513	8.85e-46	NA	NA	NA
crogonang virus 87	2342	RNA	Linear	CGH03	Crooked	Gonidea angulata	Viruses	Riboviria	Orthornavirae	Kitrinoviricota	Tolucaviricetes	Tolivirales	unclassified Tolivirales	NA	YP_009342288.1 hypothetical protein [Wenzhou tombus-like virus 15]	35	492	1.83e-78	NA	NA	NA
chemarfal virus 189	2332	RNA	Linear	ML187	Chehalis	Margaritifera falcata	Viruses	unclassified viruses	unclassified viruses	unclassified viruses	unclassified viruses	unclassified viruses	unclassified viruses	unclassified viruses	QKK82963.1 hypothetical protein [Forsythia suspense picorna-like virus]	30.25	281	1e-20	NA	NA	NA
crogonang virus 88	2319	RNA	Linear	CGH03	Crooked	Gonidea angulata	Viruses	Riboviria	Orthornavirae	Pisuviricota	Pisoniviricetes	Sobelivirales	Barnaviridae	NA	UHS71953.1 MAG: hypothetical protein 1, partial [Luteoviridae sp.]	85.5	588	0	MAG: Tombusviridae sp. isolate 214-k141_176484 genomic sequence	84.987	2298
crogonang virus 89	2318	RNA	Linear	CGH03	Crooked	Gonidea angulata	Viruses	Riboviria	Orthornavirae	Pisuviricota	Pisoniviricetes	Picornavirales	unclassified Picornavirales	NA	QKF95599.1 hypothetical protein 2 [Ginkgo biloba dicistrovirus]	40.9	750	2.41e-151	NA	NA	NA
crogonang virus 90	2312	RNA	Linear	CGH03	Crooked	Gonidea angulata	Viruses	Riboviria	unclassified Riboviria	unclassified Riboviria	unclassified Riboviria	unclassified Riboviria	unclassified Riboviria	unclassified Riboviria	YP_009337645.1 RNA-dependent RNA polymerase [Hubei zhaovirus-like virus 1]	26.7	337	1.48e-14	NA	NA	NA
crogonang virus 140	2308	DNA	Circular	GCR11	Crooked	Gonidea angulata	Viruses	Monodnaviria	Shotokuvirae	Cressdnaviricota	unclassified Cressdnaviricota	unclassified Cressdnaviricota	unclassified Cressdnaviricota	unclassified Cressdnaviricota	QBX89256.1 replication associated protein [Apis mellifera virus-2]	48.9	325	7.28e-102	NA	NA	NA
crogonang virus 91	2303	DNA	Circular	CGH03	Crooked	Gonidea angulata	Viruses	Monodnaviria	Shotokuvirae	Cressdnaviricota	unclassified Cressdnaviricota	unclassified Cressdnaviricota	unclassified Cressdnaviricota	unclassified Cressdnaviricota	KAG9391898.1 Geminivirus Rep catalytic domain [Carpediemonas membranifera]	39.1	302	2.1e-55	NA	NA	NA
crogonang virus 141	2298	RNA	Linear	GCR11	Crooked	Gonidea angulata	Viruses	Riboviria	Orthornavirae	Pisuviricota	Pisoniviricetes	Picornavirales	unclassified Picornavirales	unclassified Picornavirales	UZT54504.1 MAG: hypothetical protein [scractlig virus 1]	87.4	713	0	MAG: Scractlig virus 1 isolate WM05 hypothetical protein gene, complete cds	85.178	2213
chemarfal virus 121	2295	RNA	Linear	ML183	Chehalis	Margaritifera falcata	Viruses	Riboviria	Orthornavirae	Pisuviricota	Duplopiviricetes	Durnavirales	Picobirnaviridae	NA	USE08017.1 MAG: putative RNA-dependent RNA polymerase, partial [Picobirnavirus sp.]	26.6	256	7.95e-11	NA	NA	NA
chemarfal virus 82	2293	RNA	Linear	ML176	Chehalis	Margaritifera falcata	Viruses	Riboviria	Orthornavirae	Pisuviricota	Pisoniviricetes	Picornavirales	unclassified Picornavirales	NA	YP_009315869.1 capsid precursor [Centovirus AC]	84.5	676	0	MAG: Dicistroviridae sp. isolate 93b-k141_193851 nonstructural protein and capsid precursor, genes, complete cds	74.802	2278
chemarfal virus 15	2269	RNA	Linear	CWS06	Chehalis	Margaritifera falcata	Viruses	Riboviria	unclassified Riboviria	unclassified Riboviria	unclassified Riboviria	unclassified Riboviria	unclassified Riboviria	unclassified Riboviria	YP_009337395.1 hypothetical protein [Hubei picorna-like virus 60]	73.2	754	0	NA	NA	NA
crogonang virus 92	2249	RNA	Linear	CGH03	Crooked	Gonidea angulata	Viruses	Riboviria	Orthornavirae	Kitrinoviricota	Alsuviricetes	Hepelivirales	Alphatetraviridae	NA	YP_009553233.1 hypothetical protein [Culex Tetra-like virus]	40.9	535	1.34e-120	NA	NA	NA
chemarfal virus 190	2243	RNA	Linear	ML187	Chehalis	Margaritifera falcata	Viruses	Riboviria	Orthornavirae	Pisuviricota	Pisoniviricetes	Picornavirales	Dicistroviridae	NA	UNY42023.1 MAG: polyprotein 2 [Picornavirales sp.]	37.5	435	1.43e-71	NA	NA	NA
chemarfal virus 191	2234	RNA	Linear	ML187	Chehalis	Margaritifera falcata	Viruses	Riboviria	Orthornavirae	Lenarviricota	Miaviricetes	Ourlivirales	Botourmiaviridae	NA	UJQ92633.1 MAG: putative RNA-dependent RNA polymerase, partial [Narnaviridae sp.]	83.7	705	0	MAG: Narnaviridae sp. isolate R28-k141_503077 RNA dependent RNA polymerase gene, partial cds	96.794	1279
chemarfal virus 192	2228	RNA	Linear	ML187	Chehalis	Margaritifera falcata	Viruses	Riboviria	Orthornavirae	Pisuviricota	Pisoniviricetes	Picornavirales	Picornaviridae	NA	AYQ93055.1 polyprotein [Grapevine fanleaf virus]	27.4	329	4.54e-05	NA	NA	NA
crogonang virus 118	2225	DNA	Linear	CGH07	Crooked	Gonidea angulata	Viruses	Monodnaviria	Shotokuvirae	Cressdnaviricota	Arfiviricetes	Cirlivirales	Circoviridae	NA	QJI53400.1 MAG: replication-associated protein [Circoviridae sp.]	90.1	284	1.24e-188	MAG: Circoviridae sp. isolate fla07cir3, complete genome	83.553	1216
Narnaviridae sp. isolate mfalml53	2220	RNA	Linear	ML53	Chehalis	Margaritifera falcata	Viruses	Riboviria	Orthornavirae	Lenarviricota	Miaviricetes	Ourlivirales	Botourmiaviridae	NA	UJQ92894.1 MAG: RNA-dependent RNA polymerase, partial [Narnaviridae sp.]	99.7	586	0	MAG: Narnaviridae sp. isolate 278R-k141_698767 RNA-dependent RNA polymerase gene, partial cds; and hypothetical protein gene, complete cds	95.502	2223
chemarfal virus 83	2217	DNA	Circular	ML176	Chehalis	Margaritifera falcata	Viruses	Monodnaviria	Shotokuvirae	Cressdnaviricota	unclassified Cressdnaviricota	unclassified Cressdnaviricota	unclassified Cressdnaviricota	unclassified Cressdnaviricota	QMW68770.1 replication-associated protein [Crucivirus-291]	34.5	287	1.8e-40	NA	NA	NA
chemarfal virus 258	2215	RNA	Linear	ML188	Chehalis	Margaritifera falcata	Viruses	Riboviria	Orthornavirae	Duplornaviricota	Chrymotiviricetes	Ghabrivirales	Totiviridae	NA	UYL95681.1 MAG: capsid protein [Dali Totiv tick virus 1]	84.7	490	1.04e-306	MAG: Totiviridae sp. isolate TIGMIC_3, complete genome	80.443	2214
skomarfal virus 53	2211	DNA	Circular	SWH05	Skookumchuck	Margaritifera falcata	Viruses	Monodnaviria	Shotokuvirae	Cressdnaviricota	unclassified Cressdnaviricota	unclassified Cressdnaviricota	unclassified Cressdnaviricota	unclassified Cressdnaviricota	QTE03543.1 MAG: helicase [Phoenicopterus roseus CRESS-DNA-virus sp.]	58.9	280	1.89e-114	NA	NA	NA
chemarfal virus 193	2200	DNA	Circular	ML187	Chehalis	Margaritifera falcata	Viruses	Monodnaviria	Shotokuvirae	Cressdnaviricota	unclassified Cressdnaviricota	unclassified Cressdnaviricota	unclassified Cressdnaviricota	unclassified Cressdnaviricota	QXN75713.1 MAG: replication associated protein [Virus sp.]	52.1	267	1.66e-96	NA	NA	NA
chemarfal virus 84	2198	DNA	Linear	ML176	Chehalis	Margaritifera falcata	Viruses	Monodnaviria	Shotokuvirae	Cressdnaviricota	unclassified Cressdnaviricota	unclassified Cressdnaviricota	unclassified Cressdnaviricota	unclassified Cressdnaviricota	AOV86293.1 putative rep protein [uncultured virus]	40.7	248	1.66e-49	NA	NA	NA
skomarfal virus 51	2187	DNA	Circular	SWH04	Skookumchuck	Margaritifera falcata	Viruses	Monodnaviria	Shotokuvirae	Cressdnaviricota	unclassified Cressdnaviricota	unclassified Cressdnaviricota	unclassified Cressdnaviricota	unclassified Cressdnaviricota	YP_009163936.1 putative replication initiation protein [Palaemonetes sp. common grass shrimp associated circular virus]	34.2	348	9.88e-32	NA	NA	NA
Beijing sediment noda-like virus 6 isolate gangh03	2186	RNA	Linear	CGH03	Crooked	Gonidea angulata	Viruses	Riboviria	Orthornavirae	Kitrinoviricota	Magsaviricetes	Nodamuvirales	Nodaviridae	NA	QYF49931.1 MAG: hypothetical protein 1 [Beijing sediment noda-like virus 6]	88.6	737	0	MAG: Beijing sediment noda-like virus 6 isolate 176-k141_21515 hypothetical protein 1 gene, complete cds; and hypothetical protein 2 gene, partial cds	90.152	2112
crogonang virus 125	2185	RNA	Linear	CGS01	Crooked	Gonidea angulata	Viruses	unclassified viruses	unclassified viruses	unclassified viruses	unclassified viruses	unclassified viruses	unclassified viruses	unclassified viruses	ULF99801.1 MAG: hypothetical protein 1 [Dicistroviridae sp.]	95.8	667	0	MAG: Dicistroviridae sp. isolate 293-k141_302459 hypothetical protein 1 and hypothetical protein 2 genes, complete cds	91.396	2185
chemarfal virus 194	2184	DNA	Circular	ML187	Chehalis	Margaritifera falcata	Viruses	Monodnaviria	Shotokuvirae	Cressdnaviricota	unclassified Cressdnaviricota	unclassified Cressdnaviricota	unclassified Cressdnaviricota	unclassified Cressdnaviricota	QXN75713.1 MAG: replication associated protein [Virus sp.]	59.7	263	8.94e-109	NA	NA	NA
owegonang virus 17	2175	DNA	Circular	OGH03	Owyhee	Gonidea angulata	Viruses	Monodnaviria	Shotokuvirae	Cressdnaviricota	unclassified Cressdnaviricota	unclassified Cressdnaviricota	unclassified Cressdnaviricota	unclassified Cressdnaviricota	WAE42736.1 MAG: replication associated protein [Cressdnaviricota sp.]	33	282	8.77e-41	NA	NA	NA
chemarfal virus 195	2173	DNA	Linear	ML187	Chehalis	Margaritifera falcata	Viruses	Monodnaviria	Shotokuvirae	Cressdnaviricota	unclassified Cressdnaviricota	unclassified Cressdnaviricota	unclassified Cressdnaviricota	unclassified Cressdnaviricota	UOF81474.1 rep protein [Circoviridae sp.]	35.7	252	1.07e-39	NA	NA	NA
Aphid lethal paralysis virus isolate mfalml187	2160	RNA	Linear	ML187	Chehalis	Margaritifera falcata	Viruses	Riboviria	Orthornavirae	Pisuviricota	Pisoniviricetes	Picornavirales	Dicistroviridae	NA	AEH26191.1 non-structural polyprotein, partial [Aphid lethal paralysis virus]	99	719	0	Aphid lethal paralysis virus isolate 4782ALPV nonstructural polyprotein gene, complete cds; and capsid protein precursor, gene, partial cds	97.037	2160
skomarfal virus 6	2157	DNA	Linear	MSK5	Skookumchuck	Margaritifera falcata	Viruses	Monodnaviria	Shotokuvirae	Cressdnaviricota	Arfiviricetes	Cirlivirales	Circoviridae	NA	AXH77333.1 MAG: putative viral replication protein [Circoviridae sp.]	67.8	317	3.2e-156	MAG: Alphasatellitidae sp. isolate CN10_L18_389, complete genome	86.498	948
crogonang virus 94	2155	RNA	Linear	CGH03	Crooked	Gonidea angulata	Viruses	Riboviria	unclassified Riboviria	unclassified Riboviria	unclassified Riboviria	unclassified Riboviria	unclassified Riboviria	unclassified Riboviria	QJI53492.1 MAG: hypothetical protein [Riboviria sp.]	37.7	594	2.35e-105	NA	NA	NA
chemarfal virus 198	2152	RNA	Linear	ML187	Chehalis	Margaritifera falcata	Viruses	Riboviria	Orthornavirae	Pisuviricota	Pisoniviricetes	Picornavirales	unclassified Picornavirales	NA	UNY42048.1 MAG: polyprotein [Picornavirales sp.]	70.9	701	0	NA	NA	NA
chemarfal virus 197	2152	RNA	Linear	ML187	Chehalis	Margaritifera falcata	Viruses	Riboviria	Orthornavirae	Pisuviricota	Pisoniviricetes	Picornavirales	unclassified Picornavirales	NA	YP_009337756.1 hypothetical protein 2 [Sanxia picorna-like virus 9]	66.7	613	1.68e-285	MAG: Marnaviridae sp. isolate s42-k141_1307207 hypothetical protein 1 and hypothetical protein 2 genes, complete cds	75.371	337
chemarfal virus 85	2149	RNA	Linear	ML176	Chehalis	Margaritifera falcata	Viruses	Riboviria	Orthornavirae	Pisuviricota	Pisoniviricetes	Picornavirales	Marnaviridae	NA	YP_009329976.1 hypothetical protein 1 [Beihai picorna-like virus 43]	39.5	697	6.7e-142	NA	NA	NA
chemarfal virus 199	2149	RNA	Linear	ML187	Chehalis	Margaritifera falcata	Viruses	Riboviria	unclassified Riboviria	unclassified Riboviria	unclassified Riboviria	unclassified Riboviria	unclassified Riboviria	unclassified Riboviria	QKK82972.1 hypothetical protein 1 [Ginkgo biloba picorna-like virus]	28.8	406	1.02e-39	NA	NA	NA
owegonang virus 18	2128	DNA	Linear	OGH03	Owyhee	Gonidea angulata	Viruses	Monodnaviria	Shotokuvirae	Cressdnaviricota	unclassified Cressdnaviricota	unclassified Cressdnaviricota	unclassified Cressdnaviricota	unclassified Cressdnaviricota	AYP28688.1 MAG: putative viral replication protein [CRESS virus sp.]	51	292	2.42e-95	NA	NA	NA
chemarfal virus 200	2123	RNA	Linear	ML187	Chehalis	Margaritifera falcata	Viruses	Riboviria	Orthornavirae	Pisuviricota	Pisoniviricetes	Sobelivirales	Solemoviridae	NA	YP_009330027.1 hypothetical protein 2 [Hubei sobemo-like virus 1]	51.7	348	1.12e-90	NA	NA	NA
chemarfal virus 86	2116	RNA	Linear	ML176	Chehalis	Margaritifera falcata	Viruses	Riboviria	Orthornavirae	Kitrinoviricota	Tolucaviricetes	Tolivirales	Tombusviridae	NA	UHS71553.1 MAG: putative RNA-dependent RNA polymerase [Barnaviridae sp.]	54.1	316	9.23e-87	Plasmopara viticola lesion associated tombus-like virus 1 isolate DN35769_c0_g1_i1 hypothetical protein, RdRp, VC, and hypothetical protein genes, complete cds	84.158	101
chemarfal virus 16	2111	DNA	Circular	CWS06	Chehalis	Margaritifera falcata	Viruses	Monodnaviria	Shotokuvirae	Cressdnaviricota	unclassified Cressdnaviricota	unclassified Cressdnaviricota	unclassified Cressdnaviricota	unclassified Cressdnaviricota	UOF78499.1 rep protein [CRESS virus sp.]	77	300	5.37e-159	CRESS virus sp. isolate ctAjp765, complete genome	78.03	1015
chemarfal virus 87	2104	RNA	Linear	ML176	Chehalis	Margaritifera falcata	Viruses	Riboviria	Orthornavirae	Lenarviricota	Miaviricetes	Ourlivirales	Botourmiaviridae	NA	UJQ92843.1 MAG: putative RNA-dependent RNA polymerase [Narnaviridae sp.]	81.9	568	0	MAG: Narnaviridae sp. isolate 359R-k141_50511 putative RNA-dependent RNA polymerase gene, complete cds	80.182	2089
chemarfal virus 88	2095	DNA	Linear	ML176	Chehalis	Margaritifera falcata	Viruses	Monodnaviria	Shotokuvirae	Cressdnaviricota	unclassified Cressdnaviricota	unclassified Cressdnaviricota	unclassified Cressdnaviricota	unclassified Cressdnaviricota	QXP07643.1 MAG: putative capsid protein [Arizlama virus]	50	258	2.67e-78	NA	NA	NA
chemarfal virus 263	2091	DNA	Circular	ML43	Chehalis	Margaritifera falcata	Viruses	Monodnaviria	Shotokuvirae	Cressdnaviricota	Arfiviricetes	Cirlivirales	Circoviridae	NA	WAQ80617.1 MAG: putative viral replication protein [Circoviridae sp.]	52.3	310	1.15e-97	MAG: Circoviridae sp. isolate fi101cir1, complete genome	75.794	252
circoviridae sp. isolate gonangl83	2083	DNA	Circular	GL83	Chehalis	Gonidea angulata	Viruses	Monodnaviria	Shotokuvirae	Cressdnaviricota	Arfiviricetes	Cirlivirales	Circoviridae	NA	QTE03314.1 MAG: replication-associated protein [Fringilla montifringilla Circoviridae sp.]	100	311	5.37e-223	Reagent-associated CRESS-like virus 2 isolate 8 replicase-like gene, partial sequence	100	2083
owegonang virus 19	2078	DNA	Circular	OGH03	Owyhee	Gonidea angulata	Viruses	Monodnaviria	Shotokuvirae	Cressdnaviricota	unclassified Cressdnaviricota	unclassified Cressdnaviricota	unclassified Cressdnaviricota	unclassified Cressdnaviricota	WAE42952.1 MAG: replication associated protein [Cressdnaviricota sp.]	65.7	268	3.6e-125	NA	NA	NA
chemarfal virus 201	2075	RNA	Linear	ML187	Chehalis	Margaritifera falcata	Viruses	Riboviria	Orthornavirae	Kitrinoviricota	Tolucaviricetes	Tolivirales	Tombusviridae	NA	USN25171.1 MAG: putative RNA dependent RNA polymerase, partial [Tombusviridae sp. gcode 16]	66.7	345	2.65e-163	MAG: Tombusviridae sp. gcode 16 isolate 252-k141_238580 putative RNA dependent RNA polymerase gene, partial cds	90.769	65
crogonang virus 132	2073	DNA	Circular	GCR10	Crooked	Gonidea angulata	Viruses	Monodnaviria	Shotokuvirae	Cressdnaviricota	Arfiviricetes	Cirlivirales	Circoviridae	NA	AXH75487.1 MAG: putative viral replication protein [Circoviridae sp.]	54.5	299	6.43e-101	NA	NA	NA
crogonang virus 95	2068	RNA	Linear	CGH03	Crooked	Gonidea angulata	Viruses	Riboviria	Orthornavirae	Pisuviricota	Pisoniviricetes	Picornavirales	unclassified Picornavirales	NA	QNL09591.1 VP1 structural protein [Clinch calicivirus 1]	93.5	521	0	Clinch calicivirus 1 isolate CCalV1/C47/2018 VP1 structural protein gene, complete cds	86.918	1567
chemarfal virus 202	2064	DNA	Linear	ML187	Chehalis	Margaritifera falcata	Viruses	unclassified Cruciviridae	unclassified Cruciviridae	unclassified Cruciviridae	Cruciviridae	unclassified Cruciviridae	unclassified Cruciviridae	unclassified Cruciviridae	UZT54558.1 MAG: capsid protein [clictolig virus 4]	51.9	536	4.68e-151	NA	NA	NA
chemarfal virus 17	2064	RNA	Linear	CWS06	Chehalis	Margaritifera falcata	Viruses	Riboviria	Orthornavirae	Duplornaviricota	Resentoviricetes	Reovirales	Reoviridae	NA	UHS71865.1 MAG: viral structural protein VP3 [Seadornavirus sp.]	65.3	677	0	NA	NA	NA
chemarfal virus 89	2063	RNA	Linear	ML176	Chehalis	Margaritifera falcata	Viruses	Riboviria	Orthornavirae	Pisuviricota	Pisoniviricetes	Picornavirales	unclassified Picornavirales	NA	UNY42027.1 MAG: polyprotein 2 [Picornavirales sp.]	41.6	706	1.07e-157	NA	NA	NA
chemarfal virus 90	2061	DNA	Linear	ML176	Chehalis	Margaritifera falcata	Viruses	Monodnaviria	Shotokuvirae	Cressdnaviricota	Arfiviricetes	Cirlivirales	Circoviridae	NA	YP_009163927.1 putative replication initiation protein [Calanoida sp. copepod associated circular virus]	43.4	274	1.67e-59	NA	NA	NA
owegonang virus 20	2048	DNA	Linear	OGH03	Owyhee	Gonidea angulata	Viruses	Monodnaviria	Shotokuvirae	Cressdnaviricota	unclassified Cressdnaviricota	unclassified Cressdnaviricota	unclassified Cressdnaviricota	unclassified Cressdnaviricota	QTE03568.1 MAG: putative replication protein [Syrmaticus reevesii CRESS-DNA-virus sp.]	46.9	326	1.48e-99	NA	NA	NA
crogonang virus 96	2045	RNA	Linear	CGH03	Crooked	Gonidea angulata	Viruses	Riboviria	unclassified Riboviria	unclassified Riboviria	unclassified Riboviria	unclassified Riboviria	unclassified Riboviria	unclassified Riboviria	APG76687.1 hypothetical protein 1 [Beihai picorna-like virus 78]	30.6	710	4.48e-59	NA	NA	NA
crogonang virus 97	2027	RNA	Linear	CGH03	Crooked	Gonidea angulata	Viruses	Riboviria	Orthornavirae	Pisuviricota	Pisoniviricetes	Picornavirales	Dicistroviridae	NA	UNY42201.1 MAG: polyprotein 2, partial [Picornavirales sp.]	52.6	171	1.13e-45	NA	NA	NA
crogonang virus 142	2022	DNA	Linear	GCR11	Crooked	Gonidea angulata	Viruses	Monodnaviria	Shotokuvirae	Cressdnaviricota	unclassified Cressdnaviricota	unclassified Cressdnaviricota	unclassified Cressdnaviricota	unclassified Cressdnaviricota	UJO02140.1 Rep [Molossus molossus associated CRESS DNA virus]	71.1	190	2.88e-95	Sewage-associated circular DNA virus-7 isolate SaCV-7_NZ-BS3976-2012, complete genome	78.058	278
chemarfal virus 203	2017	RNA	Linear	ML187	Chehalis	Margaritifera falcata	Viruses	Riboviria	unclassified Riboviria	unclassified Riboviria	unclassified Riboviria	unclassified Riboviria	unclassified Riboviria	unclassified Riboviria	QDH89939.1 MAG: hypothetical protein H1Bulk28FD16_000003 [Riboviria sp.]	37.8	466	5.59e-75	NA	NA	NA
chemarfal virus 18	1986	RNA	Linear	CWS06	Chehalis	Margaritifera falcata	Viruses	Riboviria	Orthornavirae	Duplornaviricota	Resentoviricetes	Reovirales	Reoviridae	NA	ALR84811.1 VP1 [Mangshi virus]	91.1	660	0	NA	NA	NA
crogonang virus 98	1985	RNA	Linear	CGH03	Crooked	Gonidea angulata	Viruses	Riboviria	Orthornavirae	Pisuviricota	Pisoniviricetes	Picornavirales	unclassified Picornavirales	NA	UNY42167.1 MAG: polyprotein [Picornavirales sp.]	94.4	496	0	MAG: Picornavirales sp. isolate HPLV-133 genomic sequence	85.149	1845
chemarfal virus 204	1982	DNA	Linear	ML187	Chehalis	Margaritifera falcata	Viruses	Monodnaviria	Shotokuvirae	Cressdnaviricota	unclassified Cressdnaviricota	unclassified Cressdnaviricota	unclassified Cressdnaviricota	unclassified Cressdnaviricota	WAE42421.1 MAG: replication associated protein [Cressdnaviricota sp.]	63.1	290	8.15e-129	MAG: Cressdnaviricota sp. isolate Miresoil virus 409, complete genome	74.815	270
owegonang virus 10	1980	DNA	Linear	OGH01	Owyhee	Gonidea angulata	Viruses	Monodnaviria	Shotokuvirae	Cressdnaviricota	unclassified Cressdnaviricota	unclassified Cressdnaviricota	unclassified Cressdnaviricota	unclassified Cressdnaviricota	QTE03423.1 MAG: capsid protein [Phoenicurus auroreus CRESS-DNA-virus sp.]	62.4	234	1.52e-91	NA	NA	NA
crogonang virus 99	1979	RNA	Linear	CGH03	Crooked	Gonidea angulata	Viruses	Riboviria	Orthornavirae	Kitrinoviricota	Tolucaviricetes	Tolivirales	Tombusviridae	NA	YP_009337172.1 hypothetical protein 2 [Changjiang crawfish virus 7]	69.6	296	1.6e-139	NA	NA	NA
chemarfal virus 269	1970	DNA	Circular	ML51	Chehalis	Margaritifera falcata	Viruses	Monodnaviria	Shotokuvirae	Cressdnaviricota	unclassified Cressdnaviricota	unclassified Cressdnaviricota	unclassified Cressdnaviricota	unclassified Cressdnaviricota	WAE42385.1 MAG: replication associated protein [Cressdnaviricota sp.]	45.2	279	2.07e-70	NA	NA	NA
chemarfal virus 91	1966	RNA	Linear	ML176	Chehalis	Margaritifera falcata	Viruses	Riboviria	Orthornavirae	Permutotetraviridae	unclassified Permutotetraviridae	unclassified Permutotetraviridae	unclassified Permutotetraviridae	NA	UHS71754.1 MAG: putative capsid protein [Permutotetraviridae sp.]	21.7	419	8.97e-09	NA	NA	NA
chemarfal virus 92	1964	RNA	Linear	ML176	Chehalis	Margaritifera falcata	Viruses	Riboviria	unclassified Riboviria	unclassified Riboviria	unclassified Riboviria	unclassified Riboviria	unclassified Riboviria	unclassified Riboviria	WBY66461.1 MAG: nonstructural protein [Eriocheir sinensis marnavirus 2]	40.5	331	1.55e-73	NA	NA	NA
chemarfal virus 270	1949	DNA	Circular	ML51	Chehalis	Margaritifera falcata	Viruses	Monodnaviria	Shotokuvirae	Cressdnaviricota	unclassified Cressdnaviricota	unclassified Cressdnaviricota	unclassified Cressdnaviricota	unclassified Cressdnaviricota	QTE03366.1 MAG: capsid protein [Grus japonensis CRESS-DNA-virus sp.]	58.9	241	7.22e-83	NA	NA	NA
chemarfal virus 205	1943	RNA	Linear	ML187	Chehalis	Margaritifera falcata	Viruses	Riboviria	Orthornavirae	Pisuviricota	Pisoniviricetes	Picornavirales	unclassified Picornavirales	NA	ULF50554.1 MAG: structural protein [Aparavirus sp.]	86.4	646	0	MAG: Aparavirus sp. isolate R115-k141_129866 putative replicative protein gene, partial cds; and structural protein gene, complete cds	75.465	1936
chemarfal virus 206	1928	RNA	Linear	ML187	Chehalis	Margaritifera falcata	Viruses	Riboviria	Orthornavirae	Kitrinoviricota	Alsuviricetes	Hepelivirales	Alphatetraviridae	NA	QYF50034.1 MAG: hypothetical protein 2 [Sichuan alphatetra-like virus]	45.3	525	1.42e-149	NA	NA	NA
owegonang virus 21	1927	DNA	Circular	OGH03	Owyhee	Gonidea angulata	Viruses	unclassified viruses	unclassified viruses	unclassified viruses	unclassified viruses	unclassified viruses	unclassified viruses	unclassified viruses	UOF76869.1 capsid protein [CRESS virus sp.]	48.5	266	7.52e-74	NA	NA	NA
crogonang virus 166	1926	DNA	Circular	GCR6	Crooked	Gonidea angulata	Viruses	Monodnaviria	Shotokuvirae	Cressdnaviricota	unclassified Cressdnaviricota	unclassified Cressdnaviricota	unclassified Cressdnaviricota	unclassified Cressdnaviricota	QKI28974.1 Rep [Toona sinensis CRESS virus]	51	302	1.04e-99	NA	NA	NA
crogonang virus 143	1921	DNA	Circular	GCR11	Crooked	Gonidea angulata	Viruses	Monodnaviria	Shotokuvirae	Cressdnaviricota	unclassified Cressdnaviricota	unclassified Cressdnaviricota	unclassified Cressdnaviricota	unclassified Cressdnaviricota	QKI28974.1 Rep [Toona sinensis CRESS virus]	51.3	302	4.32e-98	NA	NA	NA
chemarfal virus 93	1916	DNA	Linear	ML176	Chehalis	Margaritifera falcata	Viruses	unclassified viruses	unclassified viruses	unclassified viruses	unclassified viruses	unclassified viruses	unclassified viruses	unclassified viruses	QXP07867.1 MAG: putative capsid protein [Arizlama virus]	44.4	520	1.2e-119	NA	NA	NA
skomarfal virus 24	1914	RNA	Linear	MSK6	Skookumchuck	Margaritifera falcata	Viruses	Riboviria	Orthornavirae	Pisuviricota	Pisoniviricetes	Picornavirales	unclassified Picornavirales	NA	ULF99999.1 MAG: hypothetical protein [Marnaviridae sp.]	98.9	637	0	MAG: Picornavirales sp. isolate HPLV-78 genomic sequence	93.783	1914
crogonang virus 144	1897	DNA	Linear	GCR11	Crooked	Gonidea angulata	Viruses	Monodnaviria	Shotokuvirae	Cressdnaviricota	unclassified Cressdnaviricota	unclassified Cressdnaviricota	unclassified Cressdnaviricota	unclassified Cressdnaviricota	AYP28917.1 MAG: helicase [CRESS virus sp.]	58.4	279	2.55e-115	MAG: Circoviridae sp. isolate CN23_L03_317, complete genome	74.761	836
chemarfal virus 207	1893	RNA	Linear	ML187	Chehalis	Margaritifera falcata	Viruses	Riboviria	unclassified Riboviria	unclassified Riboviria	unclassified Riboviria	unclassified Riboviria	unclassified Riboviria	unclassified Riboviria	YP_009337183.1 RNA-dependent RNA polymerase [Beihai weivirus-like virus 12]	35.3	498	2.19e-74	NA	NA	NA
chemarfal virus 208	1891	DNA	Circular	ML187	Chehalis	Margaritifera falcata	Viruses	unclassified viruses	unclassified viruses	unclassified viruses	unclassified viruses	unclassified viruses	unclassified viruses	unclassified viruses	AXH78665.1 MAG: capsid protein [Circular genetic element sp.]	32.5	231	2.61e-26	NA	NA	NA
skomarfal virus 25	1878	RNA	Linear	MSK6	Skookumchuck	Margaritifera falcata	Viruses	Riboviria	Orthornavirae	Pisuviricota	Pisoniviricetes	Picornavirales	unclassified Picornavirales	NA	UNY42178.1 MAG: polyprotein 2 [Picornavirales sp.]	63.1	620	1.79e-275	NA	NA	NA
skomarfal virus 26	1875	DNA	Circular	MSK6	Skookumchuck	Margaritifera falcata	Viruses	Monodnaviria	Shotokuvirae	Cressdnaviricota	unclassified Cressdnaviricota	unclassified Cressdnaviricota	unclassified Cressdnaviricota	unclassified Cressdnaviricota	AXH77888.1 MAG: putative viral replication protein [CRESS virus sp.]	51.2	297	1.32e-93	NA	NA	NA
chemarfal virus 209	1845	RNA	Linear	ML187	Chehalis	Margaritifera falcata	Viruses	Riboviria	Orthornavirae	Kitrinoviricota	Alsuviricetes	Hepelivirales	Hepeviridae	NA	UBY12883.1 putative structural protein [Hepevirus sp.]	46.4	565	5.21e-142	NA	NA	NA
crogonang virus 151	1838	RNA	Linear	GCR4	Crooked	Gonidea angulata	Viruses	unclassified viruses	unclassified viruses	unclassified viruses	unclassified viruses	unclassified viruses	unclassified viruses	unclassified viruses	USE07803.1 MAG: putative RNA-dependent RNA polymerase, partial [Picobirnavirus sp.]	65.9	560	9.1e-255	NA	NA	NA
chemarfal virus 264	1833	DNA	Linear	ML48	Chehalis	Margaritifera falcata	Viruses	unclassified viruses	unclassified viruses	unclassified viruses	unclassified viruses	unclassified viruses	unclassified viruses	unclassified viruses	ALE29646.1 coat protein [Lake Sarah-associated circular virus-18]	45.8	273	6.75e-56	NA	NA	NA
chemarfal virus 94	1832	RNA	Linear	ML176	Chehalis	Margaritifera falcata	Viruses	Riboviria	Orthornavirae	Kitrinoviricota	Alsuviricetes	Tymovirales	Alphaflexiviridae	NA	YP_009389473.1 RNA-dependent RNA polymerase [Vanilla latent virus]	36.4	590	3.33e-92	NA	NA	NA
crogonang virus 167	1830	RNA	Linear	GCR6	Crooked	Gonidea angulata	Viruses	Riboviria	Orthornavirae	Pisuviricota	Pisoniviricetes	Picornavirales	unclassified Picornavirales	NA	ULF99823.1 MAG: nonstructural protein, partial [Dicistroviridae sp.]	24.1	381	0.000123	NA	NA	NA
chemarfal virus 95	1828	DNA	Linear	ML176	Chehalis	Margaritifera falcata	Viruses	Monodnaviria	Shotokuvirae	Cressdnaviricota	unclassified Cressdnaviricota	unclassified Cressdnaviricota	unclassified Cressdnaviricota	unclassified Cressdnaviricota	YP_009237554.1 replication associated protein [Lake Sarah-associated circular virus-2]	42.9	296	1.2e-64	NA	NA	NA
crogonang virus 126	1822	RNA	Linear	CGS01	Crooked	Gonidea angulata	Viruses	unclassified viruses	unclassified viruses	unclassified viruses	unclassified viruses	unclassified viruses	unclassified viruses	unclassified viruses	UNY42033.1 MAG: polyprotein [Picornavirales sp.]	72.9	631	0	NA	NA	NA
chemarfal virus 210	1819	RNA	Linear	ML187	Chehalis	Margaritifera falcata	Viruses	Riboviria	Orthornavirae	Lenarviricota	Miaviricetes	Ourlivirales	Botourmiaviridae	NA	UJQ92772.1 MAG: putative RNA-dependent RNA polymerase, partial [Narnaviridae sp.]	31.2	577	2.65e-52	NA	NA	NA
skomarfal virus 27	1805	RNA	Linear	MSK6	Skookumchuck	Margaritifera falcata	Viruses	unclassified viruses	unclassified viruses	unclassified viruses	unclassified viruses	unclassified viruses	unclassified viruses	unclassified viruses	UQZ09586.1 putative RNA-dependent RNA polymerase [Freshwater macrophyte associated picorna-like virus 6]	54	604	1.86e-201	NA	NA	NA
crogonang virus 100	1797	RNA	Linear	CGH03	Crooked	Gonidea angulata	Viruses	Riboviria	Orthornavirae	Pisuviricota	Pisoniviricetes	Picornavirales	unclassified Picornavirales	NA	ULF99991.1 MAG: hypothetical protein [Marnaviridae sp.]	80.8	599	0	NA	NA	NA
crogonang virus 101	1793	DNA	Circular	CGH03	Crooked	Gonidea angulata	Viruses	Monodnaviria	Shotokuvirae	Cressdnaviricota	unclassified Cressdnaviricota	unclassified Cressdnaviricota	unclassified Cressdnaviricota	unclassified Cressdnaviricota	UOF81227.1 rep protein [CRESS virus sp.]	52.1	288	1.04e-85	NA	NA	NA
chemarfal virus 2	1791	DNA	Circular	CWS01	Chehalis	Margaritifera falcata	Viruses	Monodnaviria	Shotokuvirae	Cressdnaviricota	unclassified Cressdnaviricota	unclassified Cressdnaviricota	unclassified Cressdnaviricota	unclassified Cressdnaviricota	AUM61834.1 Rep [uncultured virus]	44.9	267	6.3e-63	NA	NA	NA
skomarfal virus 54	1790	DNA	Circular	SWH05	Skookumchuck	Margaritifera falcata	Viruses	Monodnaviria	Shotokuvirae	Cressdnaviricota	unclassified Cressdnaviricota	unclassified Cressdnaviricota	unclassified Cressdnaviricota	unclassified Cressdnaviricota	AXH75500.1 MAG: putative viral replication protein [CRESS virus sp.]	59.4	298	2.46e-119	NA	NA	NA
skomarfal virus 28	1786	RNA	Linear	MSK6	Skookumchuck	Margaritifera falcata	Viruses	Riboviria	Orthornavirae	Pisuviricota	Pisoniviricetes	Picornavirales	unclassified Picornavirales	NA	UUV42154.1 MAG: structural protein [Macrobrachium rosenbergii virus 9]	86.4	594	0	MAG: Riboviria sp. isolate brb141rna1 genomic sequence, sequence	80.459	1786
chemarfal virus 96	1775	DNA	Circular	ML176	Chehalis	Margaritifera falcata	Viruses	Monodnaviria	Shotokuvirae	Cressdnaviricota	unclassified Cressdnaviricota	unclassified Cressdnaviricota	unclassified Cressdnaviricota	unclassified Cressdnaviricota	QRI44133.1 MAG: replication-associated protein, partial [CRESS virus sp.]	67.5	271	2.96e-135	NA	NA	NA
chemarfal virus 211	1762	RNA	Linear	ML187	Chehalis	Margaritifera falcata	Viruses	Riboviria	Orthornavirae	Pisuviricota	Pisoniviricetes	Picornavirales	unclassified Picornavirales	NA	YP_009336538.1 hypothetical protein 2 [Changjiang picorna-like virus 3]	93.7	587	0	Changjiang picorna-like virus 3 strain CJLX28786 hypothetical protein 1 and hypothetical protein 2 genes, complete cds	84.816	1765
owegonang virus 22	1760	DNA	Circular	OGH03	Owyhee	Gonidea angulata	Viruses	Monodnaviria	Shotokuvirae	Cressdnaviricota	unclassified Cressdnaviricota	unclassified Cressdnaviricota	unclassified Cressdnaviricota	unclassified Cressdnaviricota	QKV51303.1 putative replication associated protein [Crucivirus sp.]	50.6	267	5.73e-75	NA	NA	NA
skomarfal virus 48	1754	DNA	Circular	SWH01	Skookumchuck	Margaritifera falcata	Viruses	Monodnaviria	Shotokuvirae	Cressdnaviricota	unclassified Cressdnaviricota	unclassified Cressdnaviricota	unclassified Cressdnaviricota	unclassified Cressdnaviricota	QXP07617.1 MAG: putative capsid protein [Arizlama virus]	51.8	226	3.78e-64	NA	NA	NA
chemarfal virus 124	1751	DNA	Linear	ML185	Chehalis	Margaritifera falcata	Viruses	Monodnaviria	Shotokuvirae	Cressdnaviricota	unclassified Cressdnaviricota	unclassified Cressdnaviricota	unclassified Cressdnaviricota	unclassified Cressdnaviricota	YP_009226563.1 replication-associated protein [Ctenophore-associated circular virus 2]	44.6	303	8.13e-82	NA	NA	NA
chemarfal virus 97	1751	RNA	Linear	ML176	Chehalis	Margaritifera falcata	Viruses	Riboviria	Orthornavirae	Pisuviricota	Pisoniviricetes	Picornavirales	unclassified Picornavirales	NA	URG14847.1 MAG: capsid protein [Picornaviridae sp.]	60.8	584	8.9e-243	NA	NA	NA
chemarfal virus 212	1749	RNA	Linear	ML187	Chehalis	Margaritifera falcata	Viruses	Riboviria	unclassified Riboviria	unclassified Riboviria	unclassified Riboviria	unclassified Riboviria	unclassified Riboviria	unclassified Riboviria	YP_009342067.1 RNA-dependent RNA polymerase [Wenzhou weivirus-like virus 1]	36.3	524	3.52e-67	NA	NA	NA
chemarfal virus 125	1743	DNA	Circular	ML185	Chehalis	Margaritifera falcata	Viruses	unclassified viruses	unclassified viruses	unclassified viruses	unclassified viruses	unclassified viruses	unclassified viruses	unclassified viruses	UAU47033.1 VP1 [Chicken proventriculitis-associated circular virus 28]	61.5	143	2.83e-48	NA	NA	NA
owegonang virus 11	1732	DNA	Circular	OGH01	Owyhee	Gonidea angulata	Viruses	Monodnaviria	Shotokuvirae	Cressdnaviricota	unclassified Cressdnaviricota	unclassified Cressdnaviricota	unclassified Cressdnaviricota	unclassified Cressdnaviricota	AXH74906.1 MAG: putative replicase [CRESS virus sp.]	41.2	221	5.11e-45	NA	NA	NA
chemarfal virus 213	1732	RNA	Linear	ML187	Chehalis	Margaritifera falcata	Viruses	unclassified viruses	unclassified viruses	unclassified viruses	unclassified viruses	unclassified viruses	unclassified viruses	unclassified viruses	UJQ92637.1 MAG: putative capsid protein [Narnaviridae sp.]	43.4	320	4.57e-63	NA	NA	NA
crogonang virus 102	1727	RNA	Linear	CGH03	Crooked	Gonidea angulata	Viruses	Riboviria	unclassified Riboviria	unclassified Riboviria	unclassified Riboviria	unclassified Riboviria	unclassified Riboviria	unclassified Riboviria	AFR11853.1 polyprotein, partial [Cadicistrovirus]	23.5	400	5.14e-10	NA	NA	NA
chemarfal virus 214	1721	DNA	Linear	ML187	Chehalis	Margaritifera falcata	Viruses	unclassified viruses	unclassified viruses	unclassified viruses	unclassified viruses	unclassified viruses	unclassified viruses	unclassified viruses	QXP07867.1 MAG: putative capsid protein [Arizlama virus]	42	507	3.07e-104	NA	NA	NA
crogonang virus 119	1721	DNA	Circular	CGH07	Crooked	Gonidea angulata	Viruses	Monodnaviria	Shotokuvirae	Cressdnaviricota	unclassified Cressdnaviricota	unclassified Cressdnaviricota	unclassified Cressdnaviricota	unclassified Cressdnaviricota	UOK21032.1 replication associated protein [Chifec virus UA13_150]	33.6	277	8.2e-42	NA	NA	NA
skomarfal virus 55	1717	DNA	Circular	SWH05	Skookumchuck	Margaritifera falcata	Viruses	Monodnaviria	Shotokuvirae	Cressdnaviricota	unclassified Cressdnaviricota	unclassified Cressdnaviricota	unclassified Cressdnaviricota	unclassified Cressdnaviricota	YP_009237608.1 replication associated protein [Lake Sarah-associated circular virus-24]	55.9	202	5.67e-61	NA	NA	NA
chegonang virus 3	1716	DNA	Linear	GL83	Chehalis	Gonidea angulata	Viruses	Monodnaviria	Shotokuvirae	Cressdnaviricota	unclassified Cressdnaviricota	unclassified Cressdnaviricota	unclassified Cressdnaviricota	unclassified Cressdnaviricota	UOF82351.1 rep protein [CRESS virus sp.]	41.4	309	1.91e-61	MAG: Polar freshwater circular DNA virus isolate CNX_L15_79, complete genome	91.632	1207
skomarfal virus 50	1713	DNA	Circular	SWH03	Skookumchuck	Margaritifera falcata	Viruses	Monodnaviria	Shotokuvirae	Cressdnaviricota	unclassified Cressdnaviricota	unclassified Cressdnaviricota	unclassified Cressdnaviricota	unclassified Cressdnaviricota	AUM61874.1 Rep [uncultured virus]	50.5	319	9.9e-100	NA	NA	NA
chemarfal virus 98	1709	DNA	Linear	ML176	Chehalis	Margaritifera falcata	Viruses	Monodnaviria	Shotokuvirae	Cressdnaviricota	Arfiviricetes	Cirlivirales	Circoviridae	NA	YP_009163921.1 putative capsid protein [Palaemonetes kadiakensis Mississippi grass shrimp associated circular virus]	99.1	322	3.15e-208	Palaemonetes kadiakensis Mississippi grass shrimp associated circular virus isolate I0099, complete genome	98.39	1118
crogonang virus 152	1708	RNA	Linear	GCR4	Crooked	Gonidea angulata	Viruses	Riboviria	Orthornavirae	Pisuviricota	Duplopiviricetes	Durnavirales	Picobirnaviridae	NA	USE07690.1 MAG: putative RNA-dependent RNA polymerase [Picobirnavirus sp.]	54.3	541	5.01e-198	NA	NA	NA
crogonang virus 103	1707	RNA	Linear	CGH03	Crooked	Gonidea angulata	Viruses	unclassified viruses	unclassified viruses	unclassified viruses	unclassified viruses	unclassified viruses	unclassified viruses	unclassified viruses	YP_009337368.1 hypothetical protein 3 [Hubei picorna-like virus 66]	41	588	5.32e-120	NA	NA	NA
crogonang virus 104	1703	RNA	Linear	CGH03	Crooked	Gonidea angulata	Viruses	Riboviria	Orthornavirae	Pisuviricota	Pisoniviricetes	Sobelivirales	Solemoviridae	NA	UHS71511.1 MAG: hypothetical protein 1, partial [Sobelivirales sp.]	42.2	372	3.32e-80	NA	NA	NA
skomarfal virus 29	1702	DNA	Circular	MSK6	Skookumchuck	Margaritifera falcata	Viruses	Monodnaviria	Shotokuvirae	Cressdnaviricota	unclassified Cressdnaviricota	unclassified Cressdnaviricota	unclassified Cressdnaviricota	unclassified Cressdnaviricota	AYP28773.1 MAG: putative replicase [CRESS virus sp.]	51.4	111	5.84e-27	NA	NA	NA
owegonang virus 12	1695	RNA	Linear	OGH01	Owyhee	Gonidea angulata	Viruses	Riboviria	Orthornavirae	Pisuviricota	Pisoniviricetes	Picornavirales	Dicistroviridae	NA	QKN89027.1 MAG: polymerase polyprotein [Riboviria sp.]	43.4	433	1.22e-100	NA	NA	NA
chemarfal virus 259	1692	RNA	Linear	ML188	Chehalis	Margaritifera falcata	Viruses	Riboviria	Orthornavirae	Kitrinoviricota	Magsaviricetes	Nodamuvirales	Nodaviridae	NA	YP_009337377.1 hypothetical protein [Sanxia water strider virus 16]	64.4	565	9.8e-266	NA	NA	NA
chemarfal virus 215	1687	DNA	Linear	ML187	Chehalis	Margaritifera falcata	Viruses	unclassified viruses	unclassified viruses	unclassified viruses	unclassified viruses	unclassified viruses	unclassified viruses	unclassified viruses	WAE42252.1 MAG: capsid protein [Cressdnaviricota sp.]	33.9	186	3.32e-18	NA	NA	NA
skomarfal virus 30	1676	RNA	Linear	MSK6	Skookumchuck	Margaritifera falcata	Viruses	Riboviria	Orthornavirae	Kitrinoviricota	Tolucaviricetes	Tolivirales	Tombusviridae	NA	UBJ25994.1 hypothetical protein 4 [Sichuan mosquito tombus-like virus]	30.6	543	2.58e-67	NA	NA	NA
chemarfal virus 99	1675	DNA	Circular	ML176	Chehalis	Margaritifera falcata	Viruses	Monodnaviria	Shotokuvirae	Cressdnaviricota	unclassified Cressdnaviricota	unclassified Cressdnaviricota	unclassified Cressdnaviricota	unclassified Cressdnaviricota	WAE43251.1 MAG: replication associated protein [Cressdnaviricota sp.]	58.7	276	2.3e-106	NA	NA	NA
crogonang virus 145	1666	DNA	Linear	GCR11	Crooked	Gonidea angulata	Viruses	Monodnaviria	Shotokuvirae	Cressdnaviricota	unclassified Cressdnaviricota	unclassified Cressdnaviricota	unclassified Cressdnaviricota	unclassified Cressdnaviricota	AXH74447.1 MAG: putative viral replication protein [CRESS virus sp.]	65.2	233	2.2e-103	NA	NA	NA
crogonang virus 173	1665	RNA	Linear	GCR7	Crooked	Gonidea angulata	Viruses	Riboviria	Orthornavirae	Pisuviricota	Duplopiviricetes	Durnavirales	Picobirnaviridae	NA	QQM99856.1 RNA-dependent RNA polymerase [Picobirnavirus sp.]	80.1	468	2.9e-282	Nabpantry virus 10 isolate UGA42 RNA-dependent RNA polymerase gene, partial cds	96.429	980
chegonang virus 4	1663	DNA	Linear	GL83	Chehalis	Gonidea angulata	Viruses	Monodnaviria	Shotokuvirae	Cressdnaviricota	unclassified Cressdnaviricota	unclassified Cressdnaviricota	unclassified Cressdnaviricota	unclassified Cressdnaviricota	AUM61988.1 Rep [uncultured virus]	92.1	329	3.13e-229	Uncultured virus clone CG66, complete genome	88.578	1252
skomarfal virus 31	1658	RNA	Linear	MSK6	Skookumchuck	Margaritifera falcata	Viruses	Riboviria	unclassified Riboviria	unclassified Riboviria	unclassified Riboviria	unclassified Riboviria	unclassified Riboviria	unclassified Riboviria	WAY16407.1 hypothetical protein [Hepelivirales sp.]	43.3	471	3.89e-110	NA	NA	NA
chemarfal virus 100	1650	RNA	Linear	ML176	Chehalis	Margaritifera falcata	Viruses	Riboviria	Orthornavirae	Lenarviricota	Miaviricetes	Ourlivirales	Botourmiaviridae	NA	UJQ92800.1 MAG: putative RNA-dependent RNA polymerase [Narnaviridae sp.]	50.5	378	6.74e-111	Hubei narna-like virus 1 strain WHCC258047 RNA-dependent RNA polymerase gene, partial cds	76.947	655
chemarfal virus 216	1649	RNA	Linear	ML187	Chehalis	Margaritifera falcata	Viruses	Riboviria	unclassified Riboviria	unclassified Riboviria	unclassified Riboviria	unclassified Riboviria	unclassified Riboviria	unclassified Riboviria	WAY16535.1 hypothetical protein [Hepelivirales sp.]	50.7	446	1.85e-129	NA	NA	NA
owegonang virus 23	1645	DNA	Linear	OGH03	Owyhee	Gonidea angulata	Viruses	Monodnaviria	Shotokuvirae	Cressdnaviricota	unclassified Cressdnaviricota	unclassified Cressdnaviricota	unclassified Cressdnaviricota	unclassified Cressdnaviricota	WP_212490441.1 hypothetical protein [Bradyrhizobium sp. AUGA SZCCT0176]	31.2	349	8.34e-23	NA	NA	NA
chemarfal virus 118	1636	DNA	Linear	ML177	Chehalis	Margaritifera falcata	Viruses	unclassified viruses	unclassified viruses	unclassified viruses	unclassified viruses	unclassified viruses	unclassified viruses	unclassified viruses	UQB76431.1 nonstructural protein [Flumine parvovirus 1]	46.6	472	2.09e-127	NA	NA	NA
chemarfal virus 19	1635	RNA	Linear	CWS06	Chehalis	Margaritifera falcata	Viruses	Riboviria	Orthornavirae	Duplornaviricota	Resentoviricetes	Reovirales	Reoviridae	NA	ALR84812.1 VP2 [Mangshi virus]	88	533	0	NA	NA	NA
crogonang virus 153	1635	RNA	Linear	GCR4	Crooked	Gonidea angulata	Viruses	unclassified viruses	unclassified viruses	unclassified viruses	unclassified viruses	unclassified viruses	unclassified viruses	unclassified viruses	UNY41985.1 MAG: polyprotein 1 [Picornavirales sp.]	63.6	560	1.27e-235	NA	NA	NA
chemarfal virus 217	1630	RNA	Linear	ML187	Chehalis	Margaritifera falcata	Viruses	Riboviria	Orthornavirae	Kitrinoviricota	Alsuviricetes	Hepelivirales	Alphatetraviridae	NA	YP_025096.1 capsid protein p71 [Dendrolimus punctatus virus]	36.6	429	4.91e-67	NA	NA	NA
crogonang virus 154	1629	RNA	Linear	GCR4	Crooked	Gonidea angulata	Viruses	Riboviria	Orthornavirae	Pisuviricota	Duplopiviricetes	Durnavirales	Picobirnaviridae	NA	USE08164.1 MAG: putative RNA-dependent RNA polymerase, partial [Picobirnavirus sp.]	61.7	376	2.7e-163	Otarine picobirnavirus isolate PF100408 segment 2-2, complete sequence	83.929	112
crogonang virus 174	1628	RNA	Linear	GCR7	Crooked	Gonidea angulata	Viruses	Riboviria	Orthornavirae	Pisuviricota	Duplopiviricetes	Durnavirales	Picobirnaviridae	NA	UAW00469.1 MAG: RNA-dependent RNA polymerase [Porcine picobirnavirus]	71.1	536	1.42e-279	MAG: Picobirnavirus sp. isolate 196-k141_132553 putative RNA-dependent RNA polymerase gene, partial cds	70.343	1514
crogonang virus 127	1624	RNA	Linear	CGS01	Crooked	Gonidea angulata	Viruses	Riboviria	Orthornavirae	Pisuviricota	Pisoniviricetes	Sobelivirales	Solemoviridae	NA	YP_009336847.1 hypothetical protein 2 [Beihai sobemo-like virus 21]	49.6	379	2.92e-129	NA	NA	NA
chemarfal virus 218	1624	RNA	Linear	ML187	Chehalis	Margaritifera falcata	Viruses	Riboviria	Orthornavirae	Pisuviricota	Pisoniviricetes	Picornavirales	unclassified Picornavirales	NA	YP_009333387.1 hypothetical protein 2 [Beihai picorna-like virus 75]	41.6	166	7.72e-30	NA	NA	NA
owegonang virus 24	1623	DNA	Circular	OGH03	Owyhee	Gonidea angulata	Viruses	Monodnaviria	Shotokuvirae	Cressdnaviricota	unclassified Cressdnaviricota	unclassified Cressdnaviricota	unclassified Cressdnaviricota	unclassified Cressdnaviricota	AJD07569.1 capsid protein [Sewage-associated circular DNA molecule]	46.3	177	1.49e-50	NA	NA	NA
owegonang virus 25	1622	DNA	Circular	OGH03	Owyhee	Gonidea angulata	Viruses	Monodnaviria	Shotokuvirae	Cressdnaviricota	unclassified Cressdnaviricota	unclassified Cressdnaviricota	unclassified Cressdnaviricota	unclassified Cressdnaviricota	AJD07569.1 capsid protein [Sewage-associated circular DNA molecule]	47.5	204	1.91e-57	NA	NA	NA
chemarfal virus 281	1620	RNA	Linear	ML53	Chehalis	Margaritifera falcata	Viruses	Riboviria	Orthornavirae	Pisuviricota	Pisoniviricetes	Picornavirales	Marnaviridae	NA	QRQ90224.1 MAG: hypothetical protein 1, partial [Riboviria sp.]	65.8	488	2.44e-235	NA	NA	NA
chemarfal virus 119	1615	DNA	Circular	ML177	Chehalis	Margaritifera falcata	Viruses	Monodnaviria	Shotokuvirae	Cressdnaviricota	unclassified Cressdnaviricota	unclassified Cressdnaviricota	unclassified Cressdnaviricota	unclassified Cressdnaviricota	YP_009237577.1 replication associated protein, partial [Lake Sarah-associated circular virus-20]	55.4	193	7.57e-62	NA	NA	NA
crogonang virus 146	1613	DNA	Linear	GCR11	Crooked	Gonidea angulata	Viruses	Monodnaviria	Shotokuvirae	Cressdnaviricota	unclassified Cressdnaviricota	unclassified Cressdnaviricota	unclassified Cressdnaviricota	unclassified Cressdnaviricota	QXP07621.1 MAG: putative capsid protein [Arizlama virus]	51.1	237	7.27e-70	NA	NA	NA
owegonang virus 26	1612	DNA	Circular	OGH03	Owyhee	Gonidea angulata	Viruses	Monodnaviria	Shotokuvirae	Cressdnaviricota	unclassified Cressdnaviricota	unclassified Cressdnaviricota	unclassified Cressdnaviricota	unclassified Cressdnaviricota	UOF81627.1 rep protein [CRESS virus sp.]	57.7	182	2.23e-56	NA	NA	NA
chemarfal virus 219	1608	DNA	Linear	ML187	Chehalis	Margaritifera falcata	Viruses	Monodnaviria	Shotokuvirae	Cressdnaviricota	unclassified Cressdnaviricota	unclassified Cressdnaviricota	unclassified Cressdnaviricota	unclassified Cressdnaviricota	YP_009259692.1 putative Rep protein [Circovirus-like genome DCCV-10]	44.4	288	1.55e-64	NA	NA	NA
chemarfal virus 101	1602	RNA	Linear	ML176	Chehalis	Margaritifera falcata	Viruses	Riboviria	unclassified Riboviria	unclassified Riboviria	unclassified Riboviria	unclassified Riboviria	unclassified Riboviria	unclassified Riboviria	YP_009337408.1 hypothetical protein 2 [Changjiang tombus-like virus 20]	52.5	461	2.41e-137	NA	NA	NA
crogonang virus 128	1591	DNA	Linear	CGS01	Crooked	Gonidea angulata	Viruses	Monodnaviria	Shotokuvirae	Cressdnaviricota	unclassified Cressdnaviricota	unclassified Cressdnaviricota	unclassified Cressdnaviricota	unclassified Cressdnaviricota	WAE43008.1 MAG: replication associated protein [Cressdnaviricota sp.]	54.7	285	5.93e-112	NA	NA	NA
owegonang virus 27	1590	DNA	Circular	OGH03	Owyhee	Gonidea angulata	Viruses	Monodnaviria	Shotokuvirae	Cressdnaviricota	unclassified Cressdnaviricota	unclassified Cressdnaviricota	unclassified Cressdnaviricota	unclassified Cressdnaviricota	AXH77360.1 MAG: replication associated protein [CRESS virus sp.]	40.1	212	5.63e-39	NA	NA	NA
chemarfal virus 220	1586	RNA	Linear	ML187	Chehalis	Margaritifera falcata	Viruses	Riboviria	Orthornavirae	Pisuviricota	Pisoniviricetes	Picornavirales	unclassified Picornavirales	NA	YP_009336715.1 hypothetical protein 2 [Wenzhou picorna-like virus 7]	28.5	516	6.48e-41	NA	NA	NA
owegonang virus 13	1585	DNA	Circular	OGH01	Owyhee	Gonidea angulata	Viruses	Monodnaviria	Shotokuvirae	Cressdnaviricota	unclassified Cressdnaviricota	unclassified Cressdnaviricota	unclassified Cressdnaviricota	unclassified Cressdnaviricota	YP_009116892.1 replication-associated protein [Sewage-associated circular DNA virus-15]	53	200	1.19e-60	NA	NA	NA
chemarfal virus 221	1582	DNA	Circular	ML187	Chehalis	Margaritifera falcata	Viruses	unclassified viruses	unclassified viruses	unclassified viruses	unclassified viruses	unclassified viruses	unclassified viruses	unclassified viruses	UOF78030.1 capsid protein [CRESS virus sp.]	47.9	238	9.23e-50	NA	NA	NA
chemarfal virus 222	1571	RNA	Linear	ML187	Chehalis	Margaritifera falcata	Viruses	unclassified viruses	unclassified viruses	unclassified viruses	unclassified viruses	unclassified viruses	unclassified viruses	unclassified viruses	ULF99718.1 MAG: hypothetical protein 1 [Picornavirales sp.]	74.5	506	3.62e-272	NA	NA	NA
crogonang virus 175	1571	RNA	Linear	GCR7	Crooked	Gonidea angulata	Viruses	unclassified viruses	unclassified viruses	unclassified viruses	unclassified viruses	unclassified viruses	unclassified viruses	unclassified viruses	USE07803.1 MAG: putative RNA-dependent RNA polymerase, partial [Picobirnavirus sp.]	58.6	510	3.73e-204	NA	NA	NA
crogonang virus 105	1570	RNA	Linear	CGH03	Crooked	Gonidea angulata	Viruses	Riboviria	Orthornavirae	Pisuviricota	Duplopiviricetes	Durnavirales	Picobirnaviridae	NA	UAW00428.1 MAG: RNA-dependent RNA polymerase [Porcine picobirnavirus]	44.9	497	1.96e-141	NA	NA	NA
chemarfal virus 102	1567	DNA	Circular	ML176	Chehalis	Margaritifera falcata	Viruses	Monodnaviria	Shotokuvirae	Cressdnaviricota	unclassified Cressdnaviricota	unclassified Cressdnaviricota	unclassified Cressdnaviricota	unclassified Cressdnaviricota	AXH77957.1 MAG: replication associated protein [CRESS virus sp.]	66	103	1.16e-35	NA	NA	NA
skomarfal virus 32	1566	RNA	Linear	MSK6	Skookumchuck	Margaritifera falcata	Viruses	unclassified viruses	unclassified viruses	unclassified viruses	unclassified viruses	unclassified viruses	unclassified viruses	unclassified viruses	AOC55067.1 RNA-dependent RNA polymerase, partial [Defiwi virus]	49.8	462	3.57e-132	NA	NA	NA
chemarfal virus 223	1559	RNA	Linear	ML187	Chehalis	Margaritifera falcata	Viruses	Riboviria	Orthornavirae	Pisuviricota	Pisoniviricetes	Picornavirales	unclassified Picornavirales	NA	WBY66465.1 MAG: structural protein [Eriocheir sinensis marnavirus 4]	26.6	561	1.61e-31	NA	NA	NA
chemarfal virus 103	1552	DNA	Circular	ML176	Chehalis	Margaritifera falcata	Viruses	Monodnaviria	Shotokuvirae	Cressdnaviricota	unclassified Cressdnaviricota	unclassified Cressdnaviricota	unclassified Cressdnaviricota	unclassified Cressdnaviricota	YP_009116892.1 replication-associated protein [Sewage-associated circular DNA virus-15]	62.8	180	3.76e-67	NA	NA	NA
chemarfal virus 105	1544	RNA	Linear	ML176	Chehalis	Margaritifera falcata	Viruses	Riboviria	Orthornavirae	Pisuviricota	Pisoniviricetes	Picornavirales	Marnaviridae	NA	URG14414.1 MAG: RNA dependent RNA polymerase, partial [Picornaviridae sp.]	26.3	540	1.09e-35	NA	NA	NA
crogonang virus 155	1544	DNA	Linear	GCR4	Crooked	Gonidea angulata	Viruses	Monodnaviria	Shotokuvirae	Cressdnaviricota	Arfiviricetes	Cremevirales	Smacoviridae	NA	YP_009508856.1 putative capsid protein [Chimpanzee associated porprismacovirus 1]	68.2	374	1.16e-158	MAG: Cressdnaviricota sp. isolate 217CRE, complete genome	86.525	141
chemarfal virus 104	1544	RNA	Linear	ML176	Chehalis	Margaritifera falcata	Viruses	Riboviria	Orthornavirae	Pisuviricota	Pisoniviricetes	Picornavirales	Dicistroviridae	NA	QJI53548.1 MAG: hypothetical protein 1 [Picornavirales sp.]	92.8	514	0	MAG: Picornavirales sp. isolate rfb198shi1 genomic sequence, sequence	85.806	1550
owegonang virus 28	1536	DNA	Circular	OGH03	Owyhee	Gonidea angulata	Viruses	Monodnaviria	Shotokuvirae	Cressdnaviricota	unclassified Cressdnaviricota	unclassified Cressdnaviricota	unclassified Cressdnaviricota	unclassified Cressdnaviricota	YP_009237577.1 replication associated protein, partial [Lake Sarah-associated circular virus-20]	46	198	3.73e-44	NA	NA	NA
crogonang virus 156	1530	RNA	Linear	GCR4	Crooked	Gonidea angulata	Viruses	Riboviria	Orthornavirae	Pisuviricota	Duplopiviricetes	Durnavirales	Picobirnaviridae	NA	UDL14511.1 MAG: putative RNA-dependent RNA polymerase, partial [Picobirnavirus sp.]	63	503	3.59e-236	MAG: Porcine picobirnavirus isolate 15211_NODE_432_len_1658_cov_23.795384 RNA-dependent RNA polymerase (RdRp) gene, complete cds	77.143	210
chemarfal virus 224	1523	RNA	Linear	ML187	Chehalis	Margaritifera falcata	Viruses	Riboviria	Orthornavirae	Pisuviricota	Pisoniviricetes	Picornavirales	unclassified Picornavirales	NA	UHK03056.1 MAG: polyprotein [Guiyang Dicistro-like virus 1]	29.5	478	1.92e-36	NA	NA	NA
chemarfal virus 225	1521	RNA	Linear	ML187	Chehalis	Margaritifera falcata	Viruses	unclassified viruses	unclassified viruses	unclassified viruses	unclassified viruses	unclassified viruses	unclassified viruses	unclassified viruses	UJQ92803.1 MAG: hypothetical protein, partial [Narnaviridae sp.]	50.7	148	1.48e-34	NA	NA	NA
crogonang virus 129	1507	DNA	Linear	CGS02	Crooked	Gonidea angulata	Viruses	Monodnaviria	Shotokuvirae	Cressdnaviricota	unclassified Cressdnaviricota	unclassified Cressdnaviricota	unclassified Cressdnaviricota	unclassified Cressdnaviricota	UOF79630.1 rep protein [Circoviridae sp.]	67.6	275	4.95e-136	NA	NA	NA
chemarfal virus 226	1499	RNA	Linear	ML187	Chehalis	Margaritifera falcata	Viruses	Riboviria	Orthornavirae	Kitrinoviricota	Tolucaviricetes	Tolivirales	Tombusviridae	NA	YP_009337122.1 hypothetical protein 1 [Changjiang tombus-like virus 1]	64.9	282	1.24e-131	Sanxia tombus-like virus 3 strain SXXX37381 hypothetical protein 1 and hypothetical protein 2 genes, complete cds	78.906	128
Picornavirales sp. isolate mfalmsk6	1486	RNA	Linear	MSK6	Skookumchuck	Margaritifera falcata	Viruses	Riboviria	Orthornavirae	Pisuviricota	Pisoniviricetes	Picornavirales	unclassified Picornavirales	NA	UNY42091.1 MAG: polyprotein [Picornavirales sp.]	96.7	456	6.77e-304	MAG: Picornavirales sp. isolate HPLV-78 genomic sequence	92.325	1368
crogonang virus 176	1479	RNA	Linear	GCR7	Crooked	Gonidea angulata	Viruses	Riboviria	Orthornavirae	Pisuviricota	Duplopiviricetes	Durnavirales	Picobirnaviridae	NA	WFG79301.1 MAG: RNA-dependent RNA polymerase, partial [Picobirnavirus sp.]	37.1	469	7.56e-83	NA	NA	NA
crogonang virus 157	1470	RNA	Linear	GCR4	Crooked	Gonidea angulata	Viruses	Riboviria	Orthornavirae	Pisuviricota	Pisoniviricetes	Picornavirales	unclassified Picornavirales	NA	UNY41986.1 MAG: polyprotein 2 [Picornavirales sp.]	84.6	482	1.76e-294	MAG: Picornavirales sp. isolate HPLV-13 genomic sequence	75.499	1453
chemarfal virus 227	1440	RNA	Linear	ML187	Chehalis	Margaritifera falcata	Viruses	unclassified viruses	unclassified viruses	unclassified viruses	unclassified viruses	unclassified viruses	unclassified viruses	unclassified viruses	UNY42134.1 MAG: polyprotein, partial [Picornavirales sp.]	34.2	365	3.31e-44	NA	NA	NA
chemarfal virus 282	1436	RNA	Linear	ML53	Chehalis	Margaritifera falcata	Viruses	Riboviria	Orthornavirae	Pisuviricota	Pisoniviricetes	Picornavirales	unclassified Picornavirales	NA	YP_009336772.1 hypothetical protein 2 [Changjiang crawfish virus 1]	31.6	474	1.26e-44	NA	NA	NA
chemarfal virus 106	1435	RNA	Linear	ML176	Chehalis	Margaritifera falcata	Viruses	Riboviria	Orthornavirae	Pisuviricota	Pisoniviricetes	Picornavirales	Dicistroviridae	NA	URG14674.1 MAG: RNA dependent RNA polymerase, partial [Picornaviridae sp.]	55.7	341	1.3e-128	NA	NA	NA
chemarfal virus 260	1431	RNA	Linear	ML188	Chehalis	Margaritifera falcata	Viruses	Riboviria	Orthornavirae	Duplornaviricota	Chrymotiviricetes	Ghabrivirales	Totiviridae	NA	UYL95680.1 MAG: polyprotein [Dali Totiv tick virus 1]	87.6	476	7.26e-310	NA	NA	NA
skomarfal virus 34	1431	RNA	Linear	MSK6	Skookumchuck	Margaritifera falcata	Viruses	Riboviria	Orthornavirae	Kitrinoviricota	Tolucaviricetes	Tolivirales	Tombusviridae	NA	USN25163.1 MAG: putative RNA dependent RNA polymerase, partial [Tombusviridae sp. gcode 4]	36.6	287	2.62e-33	NA	NA	NA
chemarfal virus 228	1420	RNA	Linear	ML187	Chehalis	Margaritifera falcata	Viruses	Riboviria	unclassified Riboviria	unclassified Riboviria	unclassified Riboviria	unclassified Riboviria	unclassified Riboviria	unclassified Riboviria	YP_009342432.1 hypothetical protein 2 [Wuhan insect virus 31]	33.1	357	2.44e-28	NA	NA	NA
crogonang virus 179	1419	RNA	Linear	GCR9	Crooked	Gonidea angulata	Viruses	unclassified viruses	unclassified viruses	unclassified viruses	unclassified viruses	unclassified viruses	unclassified viruses	unclassified viruses	UNY42033.1 MAG: polyprotein [Picornavirales sp.]	46.3	462	7.69e-123	NA	NA	NA
chemarfal virus 107	1415	RNA	Linear	ML176	Chehalis	Margaritifera falcata	Viruses	Riboviria	Orthornavirae	Pisuviricota	Pisoniviricetes	Picornavirales	Dicistroviridae	NA	QJI52049.1 MAG: polymerase polyprotein [Dicistroviridae sp.]	71.8	468	1.89e-240	NA	NA	NA
chemarfal virus 229	1410	RNA	Linear	ML187	Chehalis	Margaritifera falcata	Viruses	Riboviria	Orthornavirae	Lenarviricota	Miaviricetes	Ourlivirales	Botourmiaviridae	NA	URG17104.1 MAG: RNA dependent RNA polymerase, partial [Narnaviridae sp.]	49.7	453	8.68e-141	NA	NA	NA
skomarfal virus 49	1408	DNA	Circular	SWH01	Skookumchuck	Margaritifera falcata	Viruses	Monodnaviria	Shotokuvirae	Cressdnaviricota	unclassified Cressdnaviricota	unclassified Cressdnaviricota	unclassified Cressdnaviricota	unclassified Cressdnaviricota	QSX73072.1 replication-associated protein [Delphin virus 2]	47.7	304	5.22e-88	NA	NA	NA
crogonang virus 106	1408	RNA	Linear	CGH03	Crooked	Gonidea angulata	Viruses	Riboviria	unclassified Riboviria	unclassified Riboviria	unclassified Riboviria	unclassified Riboviria	unclassified Riboviria	unclassified Riboviria	QYF49911.1 MAG: hypothetical protein 2 [Beijing sediment noda-like virus 1]	41	166	2.15e-25	NA	NA	NA
chemarfal virus 230	1400	RNA	Linear	ML187	Chehalis	Margaritifera falcata	Viruses	Riboviria	unclassified Riboviria	unclassified Riboviria	unclassified Riboviria	unclassified Riboviria	unclassified Riboviria	unclassified Riboviria	YP_009336901.1 hypothetical protein 2 [Beihai sobemo-like virus 5]	34.4	282	1.21e-24	NA	NA	NA
chemarfal virus 3	1397	RNA	Linear	CWS02	Chehalis	Margaritifera falcata	Viruses	Riboviria	Orthornavirae	Pisuviricota	Pisoniviricetes	Picornavirales	unclassified Picornavirales	NA	YP_009337801.1 hypothetical protein 2 [Sanxia picorna-like virus 5]	58.7	235	2.05e-79	NA	NA	NA
chemarfal virus 231	1394	DNA	Linear	ML187	Chehalis	Margaritifera falcata	Viruses	Monodnaviria	Shotokuvirae	Cressdnaviricota	unclassified Cressdnaviricota	unclassified Cressdnaviricota	unclassified Cressdnaviricota	unclassified Cressdnaviricota	UAU47001.1 Rep [Chicken proventriculitis-associated circular virus 5]	68.5	178	1.01e-75	NA	NA	NA
skomarfal virus 41	1367	RNA	Linear	MSK8	Skookumchuck	Margaritifera falcata	Viruses	Riboviria	Orthornavirae	Kitrinoviricota	Magsaviricetes	Nodamuvirales	Nodaviridae	NA	ADF97522.1 coat protein [Alphanodavirus HB-2007/CHN]	49.3	365	5.73e-106	NA	NA	NA
crogonang virus 177	1367	RNA	Linear	GCR7	Crooked	Gonidea angulata	Viruses	Riboviria	Orthornavirae	Pisuviricota	Duplopiviricetes	Durnavirales	Picobirnaviridae	NA	USE07863.1 MAG: putative RNA-dependent RNA polymerase, partial [Picobirnavirus sp.]	86.8	424	7.95e-287	MAG: Picobirnavirus sp. isolate 226-k141_81169 putative RNA-dependent RNA polymerase gene, partial cds	84.346	1284
chemarfal virus 232	1364	RNA	Linear	ML187	Chehalis	Margaritifera falcata	Viruses	Riboviria	Orthornavirae	Pisuviricota	Pisoniviricetes	Picornavirales	unclassified Picornavirales	NA	ULF99944.1 MAG: hypothetical protein 1 [Marnaviridae sp.]	81.6	452	2.79e-267	NA	NA	NA
chemarfal virus 233	1363	RNA	Linear	ML187	Chehalis	Margaritifera falcata	Viruses	unclassified viruses	unclassified viruses	unclassified viruses	unclassified viruses	unclassified viruses	unclassified viruses	unclassified viruses	UHS72084.1 MAG: hypothetical protein 2 [Tombusviridae sp.]	41.1	416	8.73e-84	NA	NA	NA
crogonang virus 147	1361	RNA	Linear	GCR11	Crooked	Gonidea angulata	Viruses	unclassified viruses	unclassified viruses	unclassified viruses	unclassified viruses	unclassified viruses	unclassified viruses	unclassified viruses	UHS72221.1 MAG: hypothetical protein 3 [Tombusviridae sp.]	38.7	212	4.41e-32	NA	NA	NA
chemarfal virus 261	1360	RNA	Linear	ML188	Chehalis	Margaritifera falcata	Viruses	Riboviria	Orthornavirae	Pisuviricota	Stelpaviricetes	Stellavirales	Astroviridae	NA	QYF50219.1 MAG: non-structural polyprotein [Hubei sediment hepe-like virus 4]	64.9	453	4.22e-192	NA	NA	NA
chemarfal virus 234	1354	RNA	Linear	ML187	Chehalis	Margaritifera falcata	Viruses	unclassified viruses	unclassified viruses	unclassified viruses	unclassified viruses	unclassified viruses	unclassified viruses	unclassified viruses	QUS52729.1 hypothetical protein 1 [Mute swan feces associated picorna-like virus 21]	48.9	264	3.25e-72	NA	NA	NA
crogonang virus 148	1348	RNA	Linear	GCR11	Crooked	Gonidea angulata	Viruses	Riboviria	Orthornavirae	Kitrinoviricota	Tolucaviricetes	Tolivirales	Tombusviridae	NA	QQP18778.2 RNA-dependent RNA polymerase, partial [Soybean thrips tombus-like virus 1]	46.5	226	7.69e-55	NA	NA	NA
chemarfal virus 120	1348	DNA	Linear	ML177	Chehalis	Margaritifera falcata	Viruses	Monodnaviria	Shotokuvirae	Cressdnaviricota	unclassified Cressdnaviricota	unclassified Cressdnaviricota	unclassified Cressdnaviricota	unclassified Cressdnaviricota	QXP44108.1 MAG: replication associated protein [Arizlama virus]	69.7	152	2.24e-75	NA	NA	NA
skomarfal virus 47	1340	RNA	Linear	MSK9	Skookumchuck	Margaritifera falcata	Viruses	Riboviria	Orthornavirae	Kitrinoviricota	Magsaviricetes	Nodamuvirales	Nodaviridae	NA	NP_049329.1 coat protein precursor [Black beetle virus]	67.3	355	1.96e-173	NA	NA	NA
owegonang virus 29	1337	RNA	Linear	OGH03	Owyhee	Gonidea angulata	Viruses	Riboviria	Orthornavirae	Pisuviricota	Duplopiviricetes	Durnavirales	Picobirnaviridae	NA	AVD97112.1 capsid protein, partial [Picobirnavirus sp.]	55.2	154	3.44e-43	MAG: Porcine picobirnavirus isolate 15211_NODE_178_len_2385_cov_58.324893 hypothetical protein and capsid protein-like gene, partial sequence	73.684	475
skomarfal virus 7	1325	RNA	Linear	MSK5	Skookumchuck	Margaritifera falcata	Viruses	Riboviria	Orthornavirae	Pisuviricota	Duplopiviricetes	Durnavirales	Picobirnaviridae	NA	USE08193.1 MAG: putative RNA-dependent RNA polymerase, partial [Picobirnavirus sp.]	45.2	389	1.63e-105	NA	NA	NA
crogonang virus 168	1321	RNA	Linear	GCR6	Crooked	Gonidea angulata	Viruses	Riboviria	unclassified Riboviria	unclassified Riboviria	unclassified Riboviria	unclassified Riboviria	unclassified Riboviria	unclassified Riboviria	QRQ90204.1 MAG: hypothetical protein 1 [Riboviria sp.]	47.3	438	8.26e-126	NA	NA	NA
skomarfal virus 42	1315	RNA	Linear	MSK8	Skookumchuck	Margaritifera falcata	Viruses	Riboviria	Orthornavirae	Pisuviricota	Pisoniviricetes	Picornavirales	unclassified Picornavirales	NA	YP_009345913.1 hypothetical protein [Beihai picorna-like virus 57]	39	441	5.32e-75	NA	NA	NA
chemarfal virus 235	1295	DNA	Linear	ML187	Chehalis	Margaritifera falcata	Viruses	Monodnaviria	Shotokuvirae	Cressdnaviricota	unclassified Cressdnaviricota	unclassified Cressdnaviricota	unclassified Cressdnaviricota	unclassified Cressdnaviricota	UOF79962.1 rep protein [CRESS virus sp.]	59.6	317	6.27e-129	NA	NA	NA
chemarfal virus 262	1289	RNA	Linear	ML188	Chehalis	Margaritifera falcata	Viruses	Riboviria	Orthornavirae	Pisuviricota	Pisoniviricetes	Picornavirales	unclassified Picornavirales	NA	QAY29254.1 putative structral polyprotein [Gorebridge virus]	95.6	429	4.82e-277	Gorebridge virus putative RNA-dependent RNA-polymerase and putative structral polyprotein genes, complete cds	93.638	1289
chemarfal virus 108	1288	RNA	Linear	ML176	Chehalis	Margaritifera falcata	Viruses	Riboviria	Orthornavirae	Pisuviricota	Pisoniviricetes	Picornavirales	unclassified Picornavirales	NA	QDH90901.1 MAG: hypothetical protein H2RhizoLitter491361_000004 [Picornavirales sp.]	34.6	370	3.76e-34	NA	NA	NA
chemarfal virus 236	1286	RNA	Linear	ML187	Chehalis	Margaritifera falcata	Viruses	Riboviria	Orthornavirae	Kitrinoviricota	Magsaviricetes	Nodamuvirales	Nodaviridae	NA	QXV86524.1 coat protein [Nodaviridae sp.]	87.1	317	1.78e-191	Nodaviridae sp. isolate YSN665 segment RNA2 genomic sequence, sequence	82.521	1293
chemarfal virus 20	1282	RNA	Linear	CWS06	Chehalis	Margaritifera falcata	Viruses	Riboviria	unclassified Riboviria	unclassified Riboviria	unclassified Riboviria	unclassified Riboviria	unclassified Riboviria	unclassified Riboviria	YP_009337649.1 hypothetical protein 3 [Sanxia tombus-like virus 2]	70.3	350	8.39e-173	NA	NA	NA
chemarfal virus 110	1278	RNA	Linear	ML176	Chehalis	Margaritifera falcata	Viruses	Riboviria	Orthornavirae	Pisuviricota	Pisoniviricetes	Picornavirales	unclassified Picornavirales	NA	UDL17007.1 MAG: capsid protein precursor [Biomphalaria pfeifferi virus 3]	45.8	404	4.83e-99	NA	NA	NA
chemarfal virus 109	1278	DNA	Linear	ML176	Chehalis	Margaritifera falcata	Viruses	Monodnaviria	Shotokuvirae	Cressdnaviricota	unclassified Cressdnaviricota	unclassified Cressdnaviricota	unclassified Cressdnaviricota	unclassified Cressdnaviricota	AUM61787.1 Rep [uncultured virus]	34	250	2.15e-31	NA	NA	NA
chemarfal virus 237	1270	RNA	Linear	ML187	Chehalis	Margaritifera falcata	Viruses	unclassified viruses	unclassified viruses	unclassified viruses	unclassified viruses	unclassified viruses	unclassified viruses	unclassified viruses	UHS72314.1 MAG: hypothetical protein 2 [Tombusviridae sp.]	58	398	6.72e-154	NA	NA	NA
skomarfal virus 8	1268	RNA	Linear	MSK5	Skookumchuck	Margaritifera falcata	Viruses	Riboviria	Orthornavirae	Pisuviricota	Pisoniviricetes	Picornavirales	unclassified Picornavirales	NA	YP_009336649.1 hypothetical protein 2 [Shahe heteroptera virus 4]	52.4	439	3.36e-142	NA	NA	NA
chemarfal virus 271	1265	RNA	Linear	ML51	Chehalis	Margaritifera falcata	Viruses	Riboviria	Orthornavirae	Kitrinoviricota	Magsaviricetes	Nodamuvirales	Nodaviridae	NA	UHK03017.1 MAG: capsid protein [Guiyang nodavirus 1]	70.2	362	1.15e-186	NA	NA	NA
crogonang virus 158	1250	RNA	Linear	GCR4	Crooked	Gonidea angulata	Viruses	unclassified viruses	unclassified viruses	unclassified viruses	unclassified viruses	unclassified viruses	unclassified viruses	unclassified viruses	UHS71702.1 MAG: capsid protein P3 [Sobemovirus sp.]	32.1	234	9.52e-28	NA	NA	NA
chemarfal virus 238	1247	RNA	Linear	ML187	Chehalis	Margaritifera falcata	Viruses	Riboviria	Orthornavirae	Kitrinoviricota	Magsaviricetes	Nodamuvirales	Nodaviridae	NA	ASM93481.1 capsid [Caninovirus sp.]	82.5	355	1.75e-210	Caninovirus sp. isolate South Douro RNA2 capsid gene, complete cds	75.415	1025
chemarfal virus 239	1241	RNA	Linear	ML187	Chehalis	Margaritifera falcata	Viruses	Riboviria	unclassified Riboviria	unclassified Riboviria	unclassified Riboviria	unclassified Riboviria	unclassified Riboviria	unclassified Riboviria	YP_009333180.1 hypothetical protein 1 [Wenling picorna-like virus 2]	33.9	386	8.81e-51	NA	NA	NA
owegonang virus 30	1237	DNA	Linear	OGH03	Owyhee	Gonidea angulata	Viruses	Monodnaviria	Shotokuvirae	Cressdnaviricota	unclassified Cressdnaviricota	unclassified Cressdnaviricota	unclassified Cressdnaviricota	unclassified Cressdnaviricota	AYP28688.1 MAG: putative viral replication protein [CRESS virus sp.]	60.4	283	2.92e-118	MAG: CRESS virus sp. isolate ctia38, complete genome	76.768	198
skomarfal virus 35	1218	RNA	Linear	MSK6	Skookumchuck	Margaritifera falcata	Viruses	Riboviria	Orthornavirae	Pisuviricota	Pisoniviricetes	Picornavirales	unclassified Picornavirales	NA	UQZ09585.1 putative capsid protein [Freshwater macrophyte associated picorna-like virus 6]	59.8	391	5.98e-160	NA	NA	NA
chemarfal virus 5	1217	RNA	Linear	CWS05	Chehalis	Margaritifera falcata	Viruses	Riboviria	Orthornavirae	Pisuviricota	Duplopiviricetes	Durnavirales	Picobirnaviridae	NA	APG78304.1 RdRp [Hubei picobirna-like virus 4]	67.5	406	2.5e-194	NA	NA	NA
crogonang virus 107	1216	RNA	Linear	CGH03	Crooked	Gonidea angulata	Viruses	Riboviria	Orthornavirae	Pisuviricota	Pisoniviricetes	Picornavirales	unclassified Picornavirales	unclassified Picornavirales	QKN88958.1 MAG: hypothetical protein [Picornavirales sp.]	53.8	329	5.75e-105	NA	NA	NA
owegonang virus 31	1214	RNA	Linear	OGH03	Owyhee	Gonidea angulata	Viruses	Riboviria	unclassified Riboviria	unclassified Riboviria	unclassified Riboviria	unclassified Riboviria	unclassified Riboviria	unclassified Riboviria	APG76611.1 hypothetical protein 4 [Shahe isopoda virus 5]	41	376	4.22e-81	NA	NA	NA
chemarfal virus 240	1214	RNA	Linear	ML187	Chehalis	Margaritifera falcata	Viruses	Riboviria	Orthornavirae	Pisuviricota	Pisoniviricetes	Picornavirales	Dicistroviridae	NA	URG14674.1 MAG: RNA dependent RNA polymerase, partial [Picornaviridae sp.]	46.3	205	7.13e-53	NA	NA	NA
chemarfal virus 111	1213	DNA	Linear	ML176	Chehalis	Margaritifera falcata	Viruses	Monodnaviria	Shotokuvirae	Cressdnaviricota	unclassified Cressdnaviricota	unclassified Cressdnaviricota	unclassified Cressdnaviricota	unclassified Cressdnaviricota	QTE03520.1 MAG: capsid protein [Motacilla cinerea CRESS-DNA-virus sp.]	40	200	6.9e-34	NA	NA	NA
chemarfal virus 112	1203	RNA	Linear	ML176	Chehalis	Margaritifera falcata	Viruses	Riboviria	Orthornavirae	Pisuviricota	Pisoniviricetes	Picornavirales	Marnaviridae	NA	ULF99998.1 MAG: hypothetical protein [Marnaviridae sp.]	88	401	3.87e-241	NA	NA	NA
crogonang virus 169	1201	RNA	Linear	GCR6	Crooked	Gonidea angulata	Viruses	Riboviria	Orthornavirae	Pisuviricota	Pisoniviricetes	Picornavirales	unclassified Picornavirales	NA	DAZ87925.1 TPA_asm: hypothetical protein [Phagomor virus 6]	37.8	407	8.41e-68	NA	NA	NA
chemarfal virus 21	1199	RNA	Linear	CWS06	Chehalis	Margaritifera falcata	Viruses	Riboviria	Orthornavirae	Kitrinoviricota	Tolucaviricetes	Tolivirales	unclassified Tolivirales	NA	QTJ63634.1 RNA-dependent RNA polymerase [Hymenopteran tombus-related virus]	47.7	174	1.1e-36	NA	NA	NA
chemarfal virus 241	1189	DNA	Linear	ML187	Chehalis	Margaritifera falcata	Viruses	Monodnaviria	Shotokuvirae	Cressdnaviricota	unclassified Cressdnaviricota	unclassified Cressdnaviricota	unclassified Cressdnaviricota	unclassified Cressdnaviricota	QXN75691.1 MAG: replication associated protein [Virus sp.]	37.2	282	9.87e-52	NA	NA	NA
chemarfal virus 113	1185	RNA	Linear	ML176	Chehalis	Margaritifera falcata	Viruses	Riboviria	Orthornavirae	Kitrinoviricota	Tolucaviricetes	Tolivirales	Tombusviridae	NA	UUW21089.1 MAG: RNA-dependent RNA polymerase [Sanya tombus-like virus 2]	64.1	304	1.02e-131	NA	NA	NA
crogonang virus 170	1183	DNA	Linear	GCR6	Crooked	Gonidea angulata	Viruses	Monodnaviria	Shotokuvirae	Cressdnaviricota	unclassified Cressdnaviricota	unclassified Cressdnaviricota	unclassified Cressdnaviricota	unclassified Cressdnaviricota	QTE03520.1 MAG: capsid protein [Motacilla cinerea CRESS-DNA-virus sp.]	53.8	210	3.23e-59	NA	NA	NA
chemarfal virus 242	1175	RNA	Linear	ML187	Chehalis	Margaritifera falcata	Viruses	Riboviria	Orthornavirae	Kitrinoviricota	Tolucaviricetes	Tolivirales	unclassified Tolivirales	NA	USC30196.1 MAG: putative RNA dependent RNA polymerase, partial [Tombusviridae sp.]	56.3	382	2.75e-149	NA	NA	NA
chemarfal virus 114	1172	DNA	Circular	ML176	Chehalis	Margaritifera falcata	Viruses	Monodnaviria	Shotokuvirae	Cressdnaviricota	unclassified Cressdnaviricota	unclassified Cressdnaviricota	unclassified Cressdnaviricota	unclassified Cressdnaviricota	QOW18373.1 replication-associated protein [Red-eared slider associated circular DNA molecule]	62.6	273	6.92e-120	NA	NA	NA
skomarfal virus 56	1169	DNA	Circular	SWH05	Skookumchuck	Margaritifera falcata	Viruses	Monodnaviria	Shotokuvirae	Cressdnaviricota	unclassified Cressdnaviricota	unclassified Cressdnaviricota	unclassified Cressdnaviricota	unclassified Cressdnaviricota	YP_009551437.1 replication-associated protein [Sewage-associated circular DNA virus-10]	49.3	288	2.34e-88	NA	NA	NA
chemarfal virus 243	1162	RNA	Linear	ML187	Chehalis	Margaritifera falcata	Viruses	Riboviria	Orthornavirae	Kitrinoviricota	Magsaviricetes	Nodamuvirales	Nodaviridae	NA	QYF49956.1 MAG: hypothetical protein [Sichuan forest noda-like virus 3]	72	375	1.16e-177	NA	NA	NA
crogonang virus 108	1152	RNA	Linear	CGH03	Crooked	Gonidea angulata	Viruses	unclassified viruses	unclassified viruses	unclassified viruses	unclassified viruses	unclassified viruses	unclassified viruses	unclassified viruses	UZT54498.1 coat protein [clictilig virus 1]	36.42	151	6e-21	NA	NA	NA
crogonang virus 131	1139	DNA	Circular	CGS05	Crooked	Gonidea angulata	Viruses	Monodnaviria	Shotokuvirae	Cressdnaviricota	unclassified Cressdnaviricota	unclassified Cressdnaviricota	unclassified Cressdnaviricota	unclassified Cressdnaviricota	AXQ65598.1 MAG: putative viral replication protein [CRESS virus sp.]	52	275	1.92e-85	MAG: Circoviridae sp. isolate CN13_L18_1723, complete genome	79.238	761
chemarfal virus 265	1131	RNA	Linear	ML49	Chehalis	Margaritifera falcata	Viruses	Riboviria	Orthornavirae	Pisuviricota	Pisoniviricetes	Picornavirales	Picornaviridae	NA	DAZ87966.1 TPA_asm: hypothetical protein [Schmimed virus 2]	43	128	5.18e-25	NA	NA	NA
chemarfal virus 115	1130	RNA	Linear	ML176	Chehalis	Margaritifera falcata	Viruses	unclassified viruses	unclassified viruses	unclassified viruses	unclassified viruses	unclassified viruses	unclassified viruses	unclassified viruses	UQB76318.1 RNA-dependent RNA polymerase, partial [Flumine nodavirus 3]	62.2	339	3.08e-157	NA	NA	NA
chemarfal virus 283	1112	DNA	Circular	ML53	Chehalis	Margaritifera falcata	Viruses	Monodnaviria	Shotokuvirae	Cressdnaviricota	unclassified Cressdnaviricota	unclassified Cressdnaviricota	unclassified Cressdnaviricota	unclassified Cressdnaviricota	UTM74945.1 replication-associated protein [Tick-associated circular DNA satellite]	45.1	297	1.57e-80	NA	NA	NA
chemarfal virus 244	1105	RNA	Linear	ML187	Chehalis	Margaritifera falcata	Viruses	Riboviria	Orthornavirae	Pisuviricota	Pisoniviricetes	Picornavirales	unclassified Picornavirales	unclassified Picornavirales	QDH87969.1 MAG: hypothetical protein H2Rhizo3345_000003 [Picornavirales sp.]	33.9	380	9.76e-48	NA	NA	NA
owegonang virus 32	1099	DNA	Linear	OGH03	Owyhee	Gonidea angulata	Viruses	Monodnaviria	Shotokuvirae	Cressdnaviricota	Arfiviricetes	Cirlivirales	Circoviridae	NA	QOR29569.1 replication associated protein [Bat associated circovirus]	60.9	266	1.29e-114	NA	NA	NA
skomarfal virus 9	1097	DNA	Linear	MSK5	Skookumchuck	Margaritifera falcata	Viruses	unclassified Cruciviridae	unclassified Cruciviridae	unclassified Cruciviridae	Cruciviridae	unclassified Cruciviridae	unclassified Cruciviridae	unclassified Cruciviridae	QXP07997.1 MAG: putative capsid protein [Arizlama virus]	52.3	241	1.61e-68	NA	NA	NA
skomarfal virus 43	1094	RNA	Linear	MSK8	Skookumchuck	Margaritifera falcata	Viruses	Riboviria	Orthornavirae	Kitrinoviricota	Magsaviricetes	Nodamuvirales	Nodaviridae	NA	UUG74216.1 MAG: hypothetical protein, partial [XiangYun tombus-noda-like virus 7]	48.5	260	2.14e-63	NA	NA	NA
crogonang virus 109	1086	RNA	Linear	CGH03	Crooked	Gonidea angulata	Viruses	unclassified viruses	unclassified viruses	unclassified viruses	unclassified viruses	unclassified viruses	unclassified viruses	unclassified viruses	UHS71502.1 MAG: hypothetical protein 3 [Sobelivirales sp.]	42.6	169	6.55e-27	NA	NA	NA
owegonang virus 33	1082	DNA	Circular	OGH03	Owyhee	Gonidea angulata	Viruses	Monodnaviria	Shotokuvirae	Cressdnaviricota	unclassified Cressdnaviricota	unclassified Cressdnaviricota	unclassified Cressdnaviricota	unclassified Cressdnaviricota	KAG9391898.1 Geminivirus Rep catalytic domain [Carpediemonas membranifera]	41.5	284	8.81e-65	NA	NA	NA
crogonang virus 110	1080	DNA	Circular	CGH03	Crooked	Gonidea angulata	Viruses	unclassified viruses	unclassified viruses	unclassified viruses	unclassified viruses	unclassified viruses	unclassified viruses	unclassified viruses	YP_009142777.1 putative capsid protein [Chimeric virus 14]	41.7	333	2.7e-62	MAG: Riboviria sp. isolate 3nj-RDRP-5 hypothetical protein gene, complete cds	97.222	360
crogonang virus 111	1064	DNA	Circular	CGH03	Crooked	Gonidea angulata	Viruses	Monodnaviria	Shotokuvirae	Cressdnaviricota	unclassified Cressdnaviricota	unclassified Cressdnaviricota	unclassified Cressdnaviricota	unclassified Cressdnaviricota	QRI44187.1 MAG: replication-associated protein [CRESS virus sp.]	42.4	262	1.32e-55	MAG: Geminiviridae sp. isolate CN4_L15_8277, complete genome	92.449	927
crogonang virus 178	1063	RNA	Linear	GCR7	Crooked	Gonidea angulata	Viruses	Riboviria	Orthornavirae	Pisuviricota	Duplopiviricetes	Durnavirales	Partitiviridae	NA	QXV86427.1 RNA-dependent RNA polymerase [Partitiviridae sp.]	40.2	363	1.97e-79	NA	NA	NA
crogonang virus 112	1062	DNA	Linear	CGH03	Crooked	Gonidea angulata	Viruses	Monodnaviria	Shotokuvirae	Cressdnaviricota	Arfiviricetes	Cirlivirales	Circoviridae	NA	AXQ65714.1 MAG: putative capsid protein [Circoviridae sp.]	47.7	216	4.04e-62	NA	NA	NA
crogonang virus 113	1060	DNA	Circular	CGH03	Crooked	Gonidea angulata	Viruses	Monodnaviria	Shotokuvirae	Cressdnaviricota	unclassified Cressdnaviricota	unclassified Cressdnaviricota	unclassified Cressdnaviricota	unclassified Cressdnaviricota	QRI44187.1 MAG: replication-associated protein [CRESS virus sp.]	41.8	263	5.62e-54	NA	NA	NA
crogonang virus 114	1060	RNA	Linear	CGH03	Crooked	Gonidea angulata	Viruses	unclassified viruses	unclassified viruses	unclassified viruses	unclassified viruses	unclassified viruses	unclassified viruses	unclassified viruses	APG76598.1 hypothetical protein 2 [Wenzhou noda-like virus 1]	41.6	178	2.9e-26	NA	NA	NA
chemarfal virus 116	1058	RNA	Linear	ML176	Chehalis	Margaritifera falcata	Viruses	Riboviria	unclassified Riboviria	unclassified Riboviria	unclassified Riboviria	unclassified Riboviria	unclassified Riboviria	unclassified Riboviria	YP_009336619.1 hypothetical protein 1 [Changjiang picorna-like virus 6]	39.7	373	3.44e-75	NA	NA	NA
chemarfal virus 245	1056	RNA	Linear	ML187	Chehalis	Margaritifera falcata	Viruses	Riboviria	Orthornavirae	Pisuviricota	Pisoniviricetes	Picornavirales	unclassified Picornavirales	NA	UDL17007.1 MAG: capsid protein precursor [Biomphalaria pfeifferi virus 3]	59.1	352	4.36e-134	NA	NA	NA
crogonang virus 115	1050	DNA	Circular	CGH03	Crooked	Gonidea angulata	Viruses	Monodnaviria	Shotokuvirae	Cressdnaviricota	unclassified Cressdnaviricota	unclassified Cressdnaviricota	unclassified Cressdnaviricota	unclassified Cressdnaviricota	QTE03501.1 MAG: putative replicase protein [Grus japonensis CRESS-DNA-virus sp.]	61.3	300	2.81e-137	NA	NA	NA
crogonang virus 116	1045	DNA	Circular	CGH03	Crooked	Gonidea angulata	Viruses	Monodnaviria	Shotokuvirae	Cressdnaviricota	unclassified Cressdnaviricota	unclassified Cressdnaviricota	unclassified Cressdnaviricota	unclassified Cressdnaviricota	WAE42930.1 MAG: replication associated protein [Cressdnaviricota sp.]	57.4	272	7.22e-113	NA	NA	NA
chemarfal virus 246	1041	RNA	Linear	ML187	Chehalis	Margaritifera falcata	Viruses	Riboviria	Orthornavirae	Pisuviricota	Pisoniviricetes	Picornavirales	unclassified Picornavirales	NA	QJI53584.1 MAG: hypothetical protein, partial [Picornavirales sp.]	37	292	1.28e-47	NA	NA	NA
chemarfal virus 117	1040	RNA	Linear	ML176	Chehalis	Margaritifera falcata	Viruses	unclassified viruses	unclassified viruses	unclassified viruses	unclassified viruses	unclassified viruses	unclassified viruses	unclassified viruses	ULF99947.1 MAG: hypothetical protein 1 [Marnaviridae sp.]	75.4	342	9.62e-171	NA	NA	NA
chemarfal virus 248	1036	RNA	Linear	ML187	Chehalis	Margaritifera falcata	Viruses	Riboviria	Orthornavirae	Pisuviricota	Pisoniviricetes	Picornavirales	unclassified Picornavirales	NA	UQZ09568.1 putative capsid protein [Freshwater macrophyte associated picorna-like virus 10]	47.1	323	1.24e-76	NA	NA	NA
chemarfal virus 247	1036	RNA	Linear	ML187	Chehalis	Margaritifera falcata	Viruses	Riboviria	Orthornavirae	Pisuviricota	Pisoniviricetes	Picornavirales	unclassified Picornavirales	NA	UZT54507.1 MAG: capsid protein [flactilig virus 4]	87.8	345	9.51e-200	MAG: Flactilig virus 4 isolate HRM19020 hypothetical protein gene, partial cds; and structural polyprotein and capsid protein genes, complete cds	86.68	1036
chemarfal virus 250	1035	DNA	Circular	ML187	Chehalis	Margaritifera falcata	Viruses	Monodnaviria	Shotokuvirae	Cressdnaviricota	unclassified Cressdnaviricota	unclassified Cressdnaviricota	unclassified Cressdnaviricota	unclassified Cressdnaviricota	WAE42465.1 MAG: replication associated protein [Cressdnaviricota sp.]	53.6	267	1.27e-88	NA	NA	NA
chemarfal virus 249	1035	DNA	Circular	ML187	Chehalis	Margaritifera falcata	Viruses	Monodnaviria	Shotokuvirae	Cressdnaviricota	unclassified Cressdnaviricota	unclassified Cressdnaviricota	unclassified Cressdnaviricota	unclassified Cressdnaviricota	AYP28914.1 MAG: Rep [CRESS virus sp.]	45.8	240	3.41e-55	NA	NA	NA
skomarfal virus 10	1034	RNA	Linear	MSK5	Skookumchuck	Margaritifera falcata	Viruses	Riboviria	Orthornavirae	Pisuviricota	Pisoniviricetes	Picornavirales	Caliciviridae	NA	QNL09591.1 VP1 structural protein [Clinch calicivirus 1]	99.4	168	3.28e-102	Clinch calicivirus 1 isolate CCalV1/C47/2018 VP1 structural protein gene, complete cds	99.603	504
owegonang virus 34	1016	DNA	Linear	OGH03	Owyhee	Gonidea angulata	Viruses	Monodnaviria	Shotokuvirae	Cressdnaviricota	unclassified Cressdnaviricota	unclassified Cressdnaviricota	unclassified Cressdnaviricota	unclassified Cressdnaviricota	QMW68811.1 replication-associated protein [Crucivirus-340]	41.8	273	2.23e-60	NA	NA	NA

## Sheet: Table S3 Gangulata VRPMkb
	Year	2018	2018	2018	2018	2018	2018	2018	2018	2018	2018	2018	2018	2018	2020	2020	2020	2020	2020	2020	2020	2020	2020	2020	2020	2020	2020	2020
	River	Crooked	Crooked	Crooked	Crooked	Crooked	Crooked	Crooked	Crooked	Crooked	Crooked	Owyhee	Owyhee	Owyhee	LCM1	LCM1	LCM1	Crooked	Crooked	Crooked	Crooked	Crooked	Crooked	Crooked	Crooked	Crooked	Crooked	Crooked
	Case/Control	Control	Control	Control	Control	Control	Case	Case	Case	Case	Case	Case	Case	Case	Control	Control	Control	Control	Control	Control	Control	Control	Control	Case	Case	Case	Case	Case
	Species	G. angulata	G. angulata	G. angulata	G. angulata	G. angulata	G. angulata	G. angulata	G. angulata	G. angulata	G. angulata	G. angulata	G. angulata	G. angulata	G. angulata	G. angulata	G. angulata	G. angulata	G. angulata	G. angulata	G. angulata	G. angulata	G. angulata	G. angulata	G. angulata	G. angulata	G. angulata	G. angulata
	Sequencing Cartridge Size	300nt	300nt	300nt	300nt	300nt	300nt	300nt	300nt	300nt	300nt	300nt	300nt	300nt	150nt	150nt	150nt	150nt	150nt	150nt	150nt	150nt	150nt	150nt	150nt	150nt	150nt	150nt
	Trimmed Reads used for mapping	2307835	2411694	2506742	2113051	2033237	3007190	3197523	3505953	3332727	2963127	2151839	2514809	2296200	2627859	2485030	2804747	2836497	2839793	3100866	3069935	2395210	2780375	3154657	3125897	2997653	2798702	602069
	Virus Count	47	211	26	110	9	126	125	96	35	105	72	40	55	10	56	96	114	102	156	47	23	92	49	127	168	71	10
Reference sequence	Reference length (nt)	CGH01	CGH03	CGH04	CGH07	CGH12	CGS01	CGS02	CGS03	CGS04	CGS05	OGH01	OGH02	OGH03	GL81	GL82	GL83	GCR4	GCR5	GCR6	GCR7	GCR8	GCR9	GCR1	GCR10	GCR11	GCR12	GCR14
chemarfal virus 1	16281	0	0	0	0	0	0.465373	0.3629	0.315691	0.112228	0.702608	0	0	0	0	0	0	0	0	0	0	0	0	0	0	0	0	0
owegonang virus 1	12342	0	0	0	0	0	0	0	0	0	0	2.05618	0.594604	1.39846	0	0	0	0	0	0	0	0	0	0	0	0	0	0
chemarfal virus 22	11816	0	0.0434707	0	0	0	0	0	0	0	0	0	0	0	0	0.188901	0.114525	0	0	0	0	0	0	0	0	0	0	0
chemarfal virus 126	11435	0	0	0	0	0	0	0	0	0	0	0	0	0	0	0	0.107419	0	0	0	0	0	0	0	0	0	0	0
owegonang virus 2	11073	0.032725	0	0.0302165	0	0	0	0.0238643	0	0	0	2.22875	0.826715	1.57538	0	0	0	0	0	0	0	0	0	0	0	0	0	0
chemarfal virus 122	10579	0	0	0	0	0	0.211834	0.131859	0.0337797	0.127221	0.130627	0	0	0	0.0301713	0.51618	0.952007	0	0	0	0	0	0	0	0	0	0	0
chemarfal virus 23	10069	0	0	0	0	0	0	0	0	0	0	0	0	0	0	0	0.0575284	0	0	0	0	0	0	0	0	0	0	0
crogonang virus 159	10044	0	3.36164	0	0.519666	0	0.994446	0.862711	1.42559	0	0.845994	0.038436	0.243587	0	0	0	0.0297876	1.47549	2.26575	2.78797	0.0403229	0	0.392374	0.0392875	1.69496	1.10577	0.627085	0.261699
chemarfal virus 24	10000	0	0.487595	0	0	0	0	0	0	0	0	0	0	0	0	0	0	0.095791	0.0572306	0.328118	0	0	0	0	0.231418	0.0543977	0	0
skomarfal virus 1	9994	0	0	0	0	0	0	0	0	0	0	0	0	0	0	0	0	0	0	0	0	0	0	0	0.0269498	0	0	0
chemarfal virus 127	9981	0	0.262658	0	0	0	0	0	0	0	0	0	0	0	0	0	0	0.0706323	0	0	0	0	0	0	0	0.054495	0	0
chemarfal virus 252	9862	0	0	0	0	0	0	0	0	0	0	0	0	0	0	0.0340699	0.110328	0.0299906	0	0	0	0	0	0	0	0.0284299	0	0
skomarfal virus 36	9698	0	2.97043	0	0.594163	0	1.23687	0.557759	0.408035	0	0.667817	0.322661	0.0955238	0.23515	0	0.110744	0.0595848	0.0449542	0.389594	0.543323	0	0	0.0600726	0	0.0663017	0.292954	0.0867374	0
skomarfal virus 44	9551	0	0	0	0	0	0	0	0	0	0	0	0	0	0	0	0.031271	0	0	0	0	0	0	0	0	0	0	0
crogonang virus 133	9453	0.322242	3.24384	0.480817	1.17077	0	2.44589	1.66333	1.02138	0.204959	2.34486	0	0.212449	0	0	0	0	0.534554	0.439462	1.87504	0	0	1.74058	0.0281916	1.14176	2.85137	0.780115	0
crogonang virus 134	9353	0.324668	1.28577	0	1.17801	0	1.44968	0.904277	0.369554	0.110162	1.34456	0	0	0	0	0	0	0.399283	0.20477	1.09986	0.118412	0	0.892452	0.11562	0.606826	2.178	0.331645	0
crogonang virus 1	9339	0	2.20961	0	0.401441	0	0.481387	0.421752	2.47518	0.0270471	0.262723	1.43336	0.140888	0.510326	0	0	0	0.280123	0.262341	0.899867	0	0	0.23848	0	0.260577	0.737596	0.0760208	0.185698
chemarfal virus 25	9338	0	0.0369515	0	0	0	0.0298796	0	0	0	0	0	0	0	0	0.335163	0.94394	0	0	0	0	0	0	0	0	0	0	0
crogonang virus 2	9313	0.179494	2.51431	0	1.11199	0	1.2456	0.645941	0.592128	0.0526461	1.29364	0	0.035588	0	0	0	0	0.0467161	0	0.576369	0.0699952	0	0.693656	0	0.284987	0.517526	0	0.186119
chemarfal virus 130	9237	0	0	0	0	0	0	0	0	0	0	0	0	0	0	0	0	0	0	0	0	0	0	0	0.029086	0	0	0
crogonang virus 160	9228	0	2.10116	0	0.0810362	0	0.166863	0.12675	0.416187	0	0.146837	0	0	0	0	0	0	0.446474	1.11462	1.64708	0.0573603	0	0.0912629	0	0.787512	0.167303	0.425691	0
chemarfal virus 26	9191	0	0	0	0	0	0	0	0	0	0	0	0	0	0	0	0	0	0	0	0	0	0	0	0	0.0304344	0	0
chemarfal virus 27	9183	0	0	0	0	0	0	0	0	0	0	0	0	0	0	0.070143	0.0324785	0	0	0	0	0	0	0	0	0	0	0
chemarfal virus 28	9127	0	1.26802	0	0.361027	0	0.228465	0.235422	0.157613	0	0.12476	0	0	0	0	0.349184	0	0.0766894	0.363948	1.26942	0	0	0	0	0.296977	0.0592608	0.063181	0
chemarfal virus 273	9087	0	0	0	0	0	0	0	0	0	0	0	0	0	0	0.507074	0.569057	0	0	0	0	0	0	0.0292897	0	0	0	0
crogonang virus 3	9051	0.0397106	2.06544	0.0366889	0.276204	0	0.825734	0.538232	0.0265443	0	0.539191	0	0	0	0	0	0	0.807144	0.451569	0.698153	0	0	0.57309	0	0.153553	1.41602	0.156625	0
chemarfal virus 132	9042	0	0	0	0	0	0	0	0	0	0	0	0	0	0	0.102786	0.0636056	0	0	0	0	0	0	0	0	0.0309184	0	0
chemarfal virus 29	9007	0	0	0	0	0	0	0	0	0	0	0	0	0	0	0	0.0330895	0	0	0	0	0	0	0	0	0	0	0
chemarfal virus 133	8986	0	0	0	0	0	0	0	0	0	0	0	0	0	0	0.0372526	0	0	0	0	0	0	0	0	0	0	0	0
crogonang virus 4	8963	0	1.44599	0	0.0435983	0	0.222149	0.0292966	0.0758891	0	0.0315318	0.0818491	0	0	0	0	0	0.454644	0.105516	0.347003	0	0	0	0	0	0.844618	0.181341	0
chemarfal virus 30	8936	0	0	0	0	0	0	0	0	0	0	0	0	0	0	0.119001	0.120308	0	0	0	0	0	0	0	0	0	0	0
Sanxia atyid shrimp virus 3 isolate mfalml176	8812	0	0	0	0	0	0	0	0	0	0	0	0	0	0	0.037957	0.0651472	0	0	0	0	0	0	0	0	0	0	0
skomarfal virus 11	8798	0	0.0391202	0	0	0	0	0	0	0	0	0	0	0	0	0.0380148	0.34552	0	0	0	0	0	0	0	0	0	0	0
crogonang virus 5	8720	0.254078	3.17197	0.0380223	1.40055	0	1.42345	1.4986	1.25628	0.32245	1.11127	0	0.135073	0	0	0	0	1.41134	1.66756	2.18185	0.356042	0	0.89697	0.0725298	1.56592	2.28029	1.54874	0.140178
chemarfal virus 32	8672	0	0	0	0	0	0	0	0	0	0	0	0	0	0	0.0385433	0.356891	0	0	0	0	0	0	0	0	0	0	0
crogonang virus 6	8663	0.886627	2.89744	0.191057	1.59854	0	1.84234	1.12654	0.896599	0.595947	1.38134	0.0442607	0.0560295	0.041607	0	0	0.13685	0.856473	0.724992	1.79998	0.660118	0	1.27249	0.46281	0.993998	2.70206	0.983188	0.609343
crogonang virus 7	8631	0.0415534	1.91329	0	0.0861196	0	0.377855	0.19859	0.0664136	0	0.0915285	0	0	0	0	0	0	0.331165	0.0340661	0.422266	0.0316029	0	0.19959	0.0307835	0.159802	0.765768	0.187006	0
crogonang virus 8	8478	0.0422679	2.55623	0	0.695769	0	1.11402	0.624211	0.167615	0.070762	0.798947	0.0451779	0.138374	0	0	0	0	0.573397	0.960992	1.41419	0	0	0.0353682	0	0.561265	0.376064	0.139661	0
crogonang virus 9	8456	0	1.95282	0	0.0460783	0	0	0.0736902	0.0549667	0	0	1.05431	0.167392	0.28489	0	0	0	0.344209	0	0.368252	0	0	0.0521553	0	0.0611992	0.222888	0	0
crogonang virus 120	8451	0.413209	1.47495	0	1.59874	0	2.00578	1.01236	0.406973	0.131956	1.15769	0	0	0	0	0	0	0.188174	0.232579	0.646835	0	0	0.225552	0.031416	0.139421	1.12437	0	0
crogonang virus 135	8393	0.273617	0.458992	0	1.39633	0	1.54986	0.504943	0.225227	0.260611	0.668302	0.898792	0.124389	0.0628324	0	0	0	0.392727	0.223054	1.23201	0.311307	0	0.520359	0.0316254	0.685717	1.89402	0.323639	0
Picornavirales sp. isolate gangh03	8393	0	1.3824	0	0	0	0	0.171554	0.0285584	0	0	0	0	0	0	0	0	0	0	0	0	0	0	0	0	0.03322	0	0
crogonang virus 11	8301	0	1.55104	0	0.0468939	0	0.0935473	0	0	0	0	0	0	0	0	0	0	0	0	0	0	0	0	0	0	0	0	0
crogonang virus 12	8280	0	1.57873	0	0	0	0.0646996	0	0.0560628	0	0	0	0	0	0	0	0	0	0	0	0	0	0	0	0	0	0	0
chemarfal virus 33	8262	0	0	0	0	0	0	0	0	0	0	0	0	0	0	0	0.228006	0	0	0	0	0	0	0	0	0	0	0
crogonang virus 13	8111	0.102814	2.05311	0	0.795963	0	1.44807	0.990835	0.248867	0.308739	0.768499	0	0	0	0	0	0	0.169709	0.0695422	0.559205	0.0335526	0	1.33395	0.130892	0.484435	1.03462	0.131111	0
crogonang virus 14	8104	0	2.21569	0	0.0479731	0	0	0.0766242	0.0572036	0	0	0	0	0	0	0	0	0	0	0	0.0335805	0	0.0542847	0	0.0330016	0.357189	0	0
owegonang virus 3	8096	0	0	0	0	0	0	0	0	0	0	3.03202	1.50371	2.11786	0	0	0	0	0	0	0	0	0	0	0	0	0	0
crogonang virus 136	8084	0	0.980721	0	0.348182	0	0.0505365	0.293841	0	0	0.13853	0.16432	0	0	0	0	0	0.337955	0.129844	0.683918	0	0	0.35988	0.105335	0.271982	1.65391	0.0867147	0
crogonang virus 15	8009	0	1.64009	0	0.21748	0	0.52181	0.24103	0.0298816	0	0.442446	0.129737	0	0.0656282	0	0	0	0.242621	0.284053	0.845076	0	0	0	0	0.255	0.309909	0	0
chemarfal virus 134	7922	0	0.673594	0	0	0	0.0827429	0	0	0	0	0	0	0	0	0	0	0.132266	0	0.0655173	0	0	0	0	0	0	0	0
chemarfal virus 274	7864	0	0	0	0	0	0	0	0	0	0	0	0	0	0.0401194	0	0.0376958	0	0	0	0	0	0	0	0	0	0	0
crogonang virus 16	7811	0	1.62743	0	0	0	0.035488	0.120676	0	0	0	0.248817	0	0.0671694	0	0	0	0.0883749	0	0.220262	0	0	0	0	0	0	0	0
crogonang virus 17	7654	0	1.42616	0	0.0959783	0	0.206352	0.122832	0.222918	0.118469	0.116822	0	0	0	0	0	0	0.564845	0.97824	1.32424	0	0	0.180955	0	0.352932	1.14711	0.510647	0
chemarfal virus 34	7455	0	0.125064	0	0	0	0	0	0	0	0	0	0	0	0	0	0	0	0	0	0	0	0	0	0	0	0	0
crogonang virus 18	7254	0	1.57101	0	0.0532627	0	0	0.0359202	0.0919909	0	0	0	0	0	0	0	0	0	0	0	0	0	0	0	0	0	0	0
crogonang virus 19	7216	0.0492553	1.61514	0	0.351426	0	0.228207	0.327735	0	0.0668205	0.286764	0	0	0	0	0	0	0.158274	0.143139	0.634189	0.07209	0	0.129979	0.0365722	0.232826	0.560516	0.0410105	0
crogonang virus 20	6907	0.138747	1.62575	0	0.127942	0.132271	0.605642	0.148452	0	0.100595	0.17278	0	0	0	0	0	0	0	0	0.218448	0	0	0	0	0.0904635	0.0400467	0	0
crogonang virus 21	6677	0	1.72916	0	0.108399	0	0.254512	0.20653	0.0990965	0	0.0418219	0	0	0	0	0	0	0.168852	0.0435501	0.156758	0	0	0.0444348	0	0.0761479	0.711539	0	0
crogonang virus 22	6645	0	1.32542	0	0	0	0	0.123672	0.0357689	0.0375499	0	0	0.0490948	0	0	0	0	0	0.0437496	0.0590307	0	0	0	0	0	0.079474	0.0443602	0
crogonang virus 23	6615	0	1.43659	0	0	0	0.079572	0.108452	0.14241	0	0	0	0	0	0	0	0	0	0.0439383	0.07737	0	0	0	0	0.058837	0.0417321	0.0445514	0
crogonang virus 24	6597	0	1.80304	0	0.133119	0	0.231903	0.108714	0	0	0.0423052	0	0	0	0	0	0	0	0.0440523	0.285288	0	0	0.0449466	0	0.142372	0.232474	0	0
chemarfal virus 7	6583	0	0	0	0	0	0	0	0	0	0.0423909	0	0	0	0	0.0500924	0.065386	0	0	0	0	0	0	0	0	0	0	0
crogonang virus 25	6562	0	1.0674	0	0	0	0	0	0.036203	0	0	0	0	0	0	0	0	0	0	0	0	0	0	0	0	0	0	0
chemarfal virus 139	6501	0	0	0	0	0	0	0	0	0	0	0	0	0	0	0	0.0452006	0	0	0	0	0	0	0	0	0	0	0
crogonang virus 26	6324	0	1.33157	0	0	0	0.168276	0.0409607	0	0	0.185727	0.059552	0	0	0	0	0	0.087423	0	0	0	0	0	0	0	0	0	0
crogonang virus 27	6269	0	1.59068	0	0	0	0.199615	0	0.0726151	0	0.0650192	0	0	0	0	0	0	0	0	0.0425299	0	0	0	0	0	0	0	0
chemarfal virus 140	6010	0	0	0	0	0	0	0	0	0	0	0	0	0	0	0	0.112813	0	0	0	0	0	0	0	0	0	0	0
crogonang virus 28	5988	0	1.59278	0	0.323554	0	0.570678	0.26379	0.109174	0	0.473134	0	0	0	0	0	0	0.288252	0.672547	0.978147	0	0	0.133662	0	0.170503	0.313551	0.113393	0
chemarfal virus 35	5949	0	0	0	0	0	0	0	0	0	0	0	0	0	0	0.0802403	0.152144	0	0	0	0	0	0	0	0	0.107338	0	0
crogonang virus 29	5876	0	1.30825	0	0.0648617	0	0	0	0.0943687	0	0	0	0	0	0	0	0	0	0	0.10531	0	0	0	0	0	0	0	0
chemarfal virus 141	5805	0	0.0579924	0	0	0	0	0	0	0	0	0	0	0	0	0	0	0	0	0	0	0	0	0	0	0	0	0
chemarfal virus 143	5703	0	1.48041	0	0	0	0	0	0.0414036	0	0	0	0	0	0	0	0	0.0506256	0.0958611	0.27984	0	0	0	0	0.0879158	0.230943	0	0
owegonang virus 4	5641	0	0	0	0	0	0	0	0	0	0	1.58621	0	0.392144	0	0	0	0	0	0	0	0	0	0	0	0	0	0
crogonang virus 30	5634	0	1.31647	0	0	0	0	0	0	0	0.0932827	0	0	0	0	0	0	0.0512104	0	0.0688239	0	0	0.277319	0	0.0888895	0.132024	0	0
crogonang virus 31	5626	0	1.44447	0	0.41468	0	0.201689	0.125004	0	0	0.0492072	0	0	0	0	0	0	0	0	0.146516	0	0	0.0522543	0	0.0684038	0.168604	0	0
chemarfal virus 144	5583	0	0	0	0	0	0	0	0	0	0	0	0	0	0	0.058485	0.833236	0	0	0	0	0	0	0	0	0	0	0
crogonang virus 32	5564	0	1.37801	0	0	0	0	0	0.0423891	0	0	0	0	0	0	0	0	0	0	0	0	0	0	0	0	0	0	0
chemarfal virus 36	5485	0	0	0	0	0	0	0	0	0	0	0	0	0	0	0	0.0530803	0	0	0	0	0	0	0	0	0	0.0531882	0
skomarfal virus 2	5481	0.11933	0.329352	0.134787	0	0.187069	0.0497379	0	0	0	0	0	0	0	0	0	0	0	0	0	0	0	0	0	0	0	0	0
chemarfal virus 145	5470	0	0	0	0	0	0	0	0	0	0	1.72492	0.199087	0.84331	0	0.239466	0.16324	0	0	0	0	0	0	0	0	0.0499821	0.0533255	0
chemarfal virus 146	5407	0	0	0	0	0	0	0	0	0	0	1.67589	0.337795	0.811374	0	0	0	0	0	0	0	0	0	0	0	0	0	0
crogonang virus 161	5346	0	0.35044	0.0604115	0.185016	0	0.326264	0.0480533	0	0	0.119137	0	0	0	0	0	0	0.47398	0.828057	1.50442	0	0	0.428447	0.071103	0.915965	0.89908	0.0544879	0
Sanxia picorna-like virus 9 isolate gangcr11	5319	0	0.303935	0	0.0711257	0	0.0511669	0	0	0	0	0	0	0	0	0	0	0.600171	0	0.557157	0.0501792	0	0.103966	0	0.265295	1.59462	0.147075	0
crogonang virus 33	5279	0	1.41064	0	0	0	0	0.132085	0.044564	0	0	0	0	0	0	0	0	0.564822	0.403845	0.452197	0	0	0	0	0.205746	0.195549	0	0
crogonang virus 171	5277	0	0	0	0	0	0	0	0	0	0	0	0	0	0	0	0	1.57066	1.4527	0.948585	1.55853	0.450201	0.259566	1.18969	0.15362	0.342643	0.104092	0
Culex bastrovirus-like virus isolate gangh01	5258	0.149849	0.289214	0	0	0	0	0	0	0	0	2.38733	0.483147	1.45229	0	0	0	0	0	0	0	0	0	0	0	0	0	0
chemarfal virus 147	5225	0	0	0	0	0	0	0	0	0	0	0	0	0	0	0.0902752	0.0808829	0	0	0	0	0	0	0	0	0	0	0
crogonang virus 34	5204	0	2.0859	0	0	0	0.247188	0.279084	0.189798	0	0	0	0	0	0	0	0	0.0551837	0.126565	0.209434	0	0	0	0	0	0.0991327	0	0
crogonang virus 162	5161	0	3.46432	0	0.505249	0	1.56765	0.797403	1.15759	0.272325	1.07629	0.103849	0.363577	0	0	0	0	0.63133	0.512099	1.39893	0.0516276	0	0.106787	0	0.500991	0.279878	0.436292	0
crogonang virus 35	5155	0	1.47533	0	0.0732079	0	0.0526997	0	0	0	0	0	0	0	0	0	0	0.105019	0.22611	0.364314	0.0516842	0	0	0	0	0	0	0
chemarfal virus 38	5154	0	0	0	0	0	0	0	0	0	0	0	0	0	0	0.0630158	0	0	0	0	0	0	0	0	0	0.0528673	0	0
crogonang virus 36	5055	0	1.26068	0	0	0	0.164497	0	0	0	0	0	0	0	0	0	0	0.264087	0.789224	1.04453	0	0	0.175526	0	0.724555	0.269024	0.606319	0
chemarfal virus 39	5043	0	0	0	0	0	0	0	0	0	0	0	0	0	0	0.064305	0	0	0	0	0	0	0	0	0	0	0	0
chemarfal virus 40	4954	0	0	0	0	0	0	0	0	0	0	0	0	0	0	0.0653774	0.216886	0	0	0	0	0	0	0	0	0	0	0
owegonang virus 14	4863	0	0.127449	0	0	0	0	0	0	0	0	0.674579	0.0657809	1.64508	0	0	0	0	0	0	0	0	0	0	0	0	0	0
crogonang virus 37	4837	0	1.47923	0	0	0	0	0.0528141	0.150074	0	0	0	0	0	0	0	0	0	0	0	0	0	0	0	0	0.0561172	0	0
chemarfal virus 150	4810	0	0.391903	0	0	0	0	0.0530932	0	0	0	0	0	0	0	0	0	0.0594079	0	0	0	0	0	0	0	0.0564126	0	0
crogonang virus 38	4797	0	1.56873	0	0.228038	0	0.425489	0.234808	0.048799	0	0.282074	0	0	0	0	0	0	0.837555	0.379261	0.707645	0	0	0.0606803	0	0.102693	0.768487	0.113256	0
owegonang virus 9	4794	0	0.100191	0	0	0	0	0	0	0	0	1.92915	0.382033	0.931457	0	0	0	0	0	0	0	0	0	0	0	0	0	0
chemarfal virus 151	4748	0	0.598708	0	0	0	0	0	0	0	0	0.48507	0	0	0	0	0	0	0	0.0553182	0	0	0	0	0	0	0	0
skomarfal virus 13	4637	0.0744108	1.11035	0	0	0	0.0582086	0.0549537	0	0	0	0	0	0	0	0	0.0621229	0	0	0	0	0	0.142333	0	0	0	0	0
chemarfal virus 266	4601	0	0	0	0	0	0	0	0	0	0	0	0	0	0	0.329804	0.746011	0	0	0	0	0	0	0	0	0	0	0
Carnation Italian ringspot virus isolate gangh03	4600	0	1.75844	0	0	0	0	0	0.0507712	0	0	0	0	0	0	0	0	0	0	0	0	0	0.0630989	0	0	0.0854909	0.0627141	0
crogonang virus 121	4550	0	0.320888	0	0.712686	0	1.7563	0.737808	0	0	0.965346	0	0	0	0	0	0	0	0	0.108399	0	0	1.12999	0.0566522	0.173817	0.586518	0	0
chemarfal virus 42	4546	0	0	0	0	0	0	0	0	0	0	0	0	0	0	0.0707909	0	0.0626204	0.0625528	0	0	0	0	0	0	0	0	0
chemarfal virus 43	4513	0	0	0	0	0	0	0	0	0	0	0	0	0	0	0.0712682	0.384182	0	0	0	0	0	0	0	0	0	0	0
crogonang virus 40	4498	0	1.1432	0	0	0	0.339029	0	0.317648	0	0	0	0	0	0	0	0	0	0	0	0	0	0	0	0	0	0	0
chemarfal virus 44	4476	0	0	0	0	0	0	0	0	0	0	0	0	0	0	0.0718112	0	0	0	0	0	0	0	0	0	0	0	0
crogonang virus 163	4458	0	0.509509	0	0	0	0	0	0.0989639	0	0	0.0822422	0	0	0	0	0	0.979587	0.437399	1.35744	0	0	0.147179	0	0.545507	0.762615	0.739446	0
chemarfal virus 254	4433	0	0	0	0	0	0	0	0	0	0	0	0	0	0	0.0724528	0.466909	0	0	0	0	0	0	0	0	0.0608885	0	0
chemarfal virus 267	4376	0	1.25889	0	0.270719	0	0	0.0580216	0	0	0.284533	0.214097	0	0.430051	0	0.359345	0.612369	0.06488	0	0	0	0	0	0	0	0.246087	0	0
crogonang virus 41	4348	0	1.43497	0	0	0	0	0	0	0	0.0626704	0	0	0	0	0	0	0.696623	0	0.159874	0	0	0	0	0.112036	0.403888	0	0
crogonang virus 149	4342	0	0	0	0	0	0	0	0	0	0	0	0	0	0	0	0	1.52999	1.31613	0.90209	1.37257	0.141329	0.0665746	1.14597	0.338226	0.164644	0.123579	0
crogonang virus 42	4314	0	1.59389	0	0.921684	0	1.01072	0.691498	0.220414	0	0.447045	0	0	0	0	0	0	0.331246	0.965875	1.55702	0.0610811	0	0.176157	0	0.985706	0.510883	0.510047	0
crogonang virus 43	4298	0	1.80222	0	0.158494	0	0.0624842	0.085752	0.054125	0	0	0	0	0	0	0	0	0	0	0.161427	0	0	0.067206	0	0	0.319445	0	0
skomarfal virus 5	4272	0	0	0	0	0	0	0	0	0	0	0	0	0	0	0	0.0670406	0	0	0	0	0	0	0	0	0	0	0
chemarfal virus 45	4242	0	0	0	0	0	0	0	0	0	0	0	0	0	0	0	0.0674797	0	0	0	0	0	0	0	0	0	0	0
crogonang virus 117	4209	1.3995	3.96552	0.348719	2.62977	0	2.85869	2.21134	1.89238	0.967056	2.95755	0.124254	0.687838	0	0	0	0	0.555889	0.427042	1.53856	0.620453	0.0785961	1.67342	0.424372	1.13408	2.11931	0.957353	0.840058
chemarfal virus 156	4191	0	0.899033	0	0	0	0	0.113438	0	0	0	0	0	0	0	0	0	0.441934	0.125836	0.377501	0	0	0	0.0611782	0.11572	0.34123	0	0
chemarfal virus 157	4189	0	0.412251	0	0	0	0	0	0	0	0	0	0	0	0	0	0	0	0	0	0	0	0	0	0	0	0	0
crogonang virus 44	4135	0	1.25155	0	0.163698	0	0	0	0	0	0	0	0	0	0	0	0	0	0	0	0	0	0	0	0	0.0941311	0	0
crogonang virus 45	4126	0	1.92381	0	0.0896927	0	0	0	0	0	0	0	0	0	0	0	0	0	0	0	0	0	0	0	0	0	0	0
chemarfal virus 10	4125	0	0	0	0	0	0	0	0	0	0	0	0	0	0	0.077407	0	0	0	0	0	0	0	0	0	0	0	0
crogonang virus 46	4123	0	1.60771	0	0.470014	0	0.237012	0.226001	0.0819015	0	0.421121	0	0	0	0	0	0	0	0	0	0	0	0.206997	0.0621183	0.0626505	0.480404	0	0
chemarfal virus 158	4103	0	0.205842	0	0	0	0	0	0	0	0.0661412	0	0	0	0	0	0.0695919	0	0	0	0	0	0	0	0	0	0	0
chemarfal virus 159	4090	0	0	0	0	0	0.0654339	0	0	0	0	0	0	0	0	0	0	0	0	0	0	0	0	0	0	0	0	0
crogonang virus 47	4066	0	2.09941	0	0.0908869	0	0	0	0.152563	0	0	0	0	0	0	0	0	0	0	0	0	0	0	0	0	0	0	0
crogonang virus 164	4064	0	0.550317	0	0	0	0.0658223	0	0	0	0	0	0	0	0	0	0	1.08292	0.827291	1.46494	0	0	0.0707764	0.0629578	0.808313	1.51761	0.492773	0
crogonang virus 48	4048	0	1.88246	0	0.475302	0	0.956674	0.284904	0.131076	0.0600358	0.970207	0	0	0	0	0	0	0	0	0	0	0	0	0	0	0	0	0
crogonang virus 49	4033	0	3.36332	0.0783952	0.865494	0	0.695288	1.28558	0.960625	0.0602443	0.728464	0	0.144385	0	0	0	0	0.608478	0.230069	0.63129	0	0	0	0	0.272433	0.486842	0	0
chemarfal virus 49	4013	0	0	0	0	0	0	0	0	0	0	0	0	0	0	0	0.0710316	0	0	0	0	0	0	0	0	0	0	0
crogonang virus 122	4000	0.271054	0.457262	0.113674	0.939035	0	2.03904	0.921657	0.0578998	0.20415	1.48352	0	0	0	0	0	0	0	0	0.479369	0.0655311	0	1.18204	0.119583	0.387316	0.981821	0.277213	0
crogonang virus 50	3984	0.0854773	2.18574	0	0.0925715	0	0.151474	0.0918422	0.0581174	0	0	0	0	0	0	0	0	1.16517	0.314006	1.04919	0	0	0	0	0.402376	0.755042	0.103481	0
crogonang virus 51	3943	0	1.40478	0	0	0	0	0.0927022	0.0586827	0	0	0	0	0	0	0	0	0	0	0	0	0	0	0	0	0	0	0
crogonang virus 138	3925	0.0866421	1.00369	0	0.170934	0	0.387441	0.120152	0	0	0.564128	0	0	0	0	0	0	0.653504	0.545563	1.32658	0.0666919	0.0837673	0.529236	0.257108	0.566988	1.81461	0.320646	0.266311
crogonang virus 52	3913	0	2.20398	0	0.467621	0	0.0681728	0.120474	0.134962	0	0.205129	0	0	0	0	0	0	0.071953	0	0.174493	0	0	0.105764	0	0	0.1542	0	0
crogonang virus 53	3860	0	1.72509	0	0.0952415	0	0	0.065222	0.0598613	0	0	0	0	0	0	0	0	0	0	0.151595	0	0	0.137578	0	0	0.435919	0	0
chemarfal virus 53	3810	0	0	0	0	0	0	0	0	0	0	0	0	0	0	0	0.074509	0	0	0	0	0	0	0	0	0	0	0
chemarfal virus 123	3787	0	0	0	0	0	0	0	0	0	0	0	0	0	0	0	0.328334	0	0	0	0	0	0	0	0	0	0	0
crogonang virus 54	3762	0	1.25993	0	0	0	0	0	0	0	0	0	0	0	0	0	0	0.107596	0	0.0687224	0	0	0	0	0	0.0709054	0	0
crogonang virus 55	3758	0	1.37123	0	0	0	0	0	0	0	0	0	0	0	0	0	0	0	0	0.20431	0	0	0	0	0.0682803	0	0	0
crogonang virus 56	3721	0.0909271	2.24731	0	0.0984245	0	0.186449	0.0674784	0.247123	0	0.188697	0	0	0	0	0	0	0.267807	0.0752808	0.271069	0	0	0.141961	0	0	0.133094	0.0762944	0
crogonang virus 123	3709	0.130487	0	0.121451	0.706123	0	1.74157	0.515428	0	0	1.1945	0	0	0	0	0	0	0	0	0.451158	0	0	0.737244	0	0.227891	0.787226	0.141557	0
crogonang virus 57	3705	0	1.703	0	0.609123	0	0.473425	0.429464	0.164921	0	0.984679	0.0972088	0	0	0	0	0	0	0.108948	0	0	0	0	0	0	0	0	0
owegonang virus 15	3675	0	0	0	0	0	0	0	0	0	0	0.400961	0	1.47416	0	0	0	0	0	0	0	0	0	0	0	0	0	0
crogonang virus 165	3663	0	3.67301	0	0.731807	0	1.69121	0.967629	1.349	0.434603	1.20709	0.379406	0.736463	0	0	0	0	0.778496	0.519462	1.50502	0	0	0.143874	0	0.57918	0.339238	0.497758	0
chemarfal virus 4	3552	0	0	0	0	0	0.0745381	0	0	0	0	0	0	0	0	0	0	0	0	0	0	0	0	0	0	0	0	0
chemarfal virus 164	3533	0	0	0	0	0	0	0	0	0	0	0	0	0	0	0	0.0798442	0	0	0	0	0	0	0	0	0	0	0
crogonang virus 58	3499	0	2.00082	0	0	0	0	0.0714257	0	0	0.0766046	0	0	0	0	0	0	0	0	0	0	0	0	0	0	0	0	0
crogonang virus 59	3494	0	1.33544	0	0	0	0.385178	0.0715199	0	0	0	0	0	0	0	0	0	0	0	0.216453	0	0	0	0	0.135526	0.169493	0.0808165	0
crogonang virus 124	3489	0.241834	0.648016	0.163564	0.851492	0	1.5839	1.07027	0	0.0689277	1.28076	0	0	0	0	0	0	0	0.114873	0.262896	0.0743497	0	0.914658	0.134629	0.23893	0.917327	0.0809222	0
chemarfal virus 166	3458	0	0	0	0	0	0	0	0	0	0	0	0	0	0	0	0.0814232	0	0	0.0742745	0	0	0	0	0	0	0	0
crogonang virus 60	3447	0	1.01125	0	0	0	0	0	0	0	0	0	0	0	0	0	0	0	0.148797	0.242654	0	0	0	0	0	0	0	0
crogonang virus 61	3439	0	1.58271	0	0	0	0.406051	0.621477	0.0666535	0	0.143806	0	0	0	0	0	0	0.306456	0.259872	0.86786	0	0	0.211522	0	0.241594	0.845978	0.117833	0
crogonang virus 62	3414	0	1.94068	0	0	0	0	0.261132	0.44004	0	0	0.10457	0	0.0986877	0	0	0	0	0	0.244448	0	0	0	0	0	0	0	0
crogonang virus 63	3397	0	1.26323	0	0	0	0.425559	0	0	0	0.0787082	0	0	0	0	0	0	0	0	0	0	0	0	0	0	0	0	0
chemarfal virus 169	3343	0	0.174971	0	0	0	0	0	0	0.0717024	0	0.378421	0	0	0	0.0936834	0	0.0831143	0	0	0	0	0	0	0	0.175786	0	0
crogonang virus 64	3334	0	1.94904	0	0.550844	0	0.747263	0.570579	0.226449	0	0.522204	0	0	0	0	0	0	0.266219	0.767789	1.17403	0	0	0.216764	0	0.387265	0.716208	0.154936	0
chemarfal virus 58	3327	0	0	0	0.108731	0.11249	0	0	0	0	0	0	0	0	0	0	0	0	0	0	0	0	0	0	0	0	0	0
skomarfal virus 17	3324	0	0.438764	0	0	0	0.0792109	0	0	0	0.206602	0	0	0	0	0	0.084406	0	0	0	0	0	0	0	0	0	0	0
chemarfal virus 60	3309	0	0	0	0	0	0	0	0	0	0	0	0	0	0	0	0.244088	0	0	0	0	0	0	0	0	0	0	0
crogonang virus 65	3265	0	1.23372	0	0	0	0	0	0	0	0	0	0	0	0	0	0	0	0.187313	0	0	0	0.158552	0	0	0	0	0
chemarfal virus 61	3264	0	0.140228	0	0	0	0	0	0	0	0	0	0	0	0	0	0	0	0	0	0	0	0	0	0	0	0	0
crogonang virus 66	3250	0	1.32021	0	0	0	0	0	0	0	0.150867	0	0	0	0	0	0	0	0	0	0	0	0	0	0	0	0	0
crogonang virus 67	3223	0	1.09066	0	0	0	0	0	0	0	0	0	0	0	0	0	0	0.384175	0.157466	1.02142	0	0	0	0	0.175016	0.20979	0.0869732	0
crogonang virus 68	3149	0.105579	1.39273	0	0	0	0	0.0786849	0	0	0	0	0	0	0	0	0	0.193062	0	0	0	0	0	0	0	0	0	0
chemarfal virus 172	3149	0	0.144583	0	0	0	0	0	0	0	0	0	0	0	0	0	0	0	0	0	0	0	0	0	0	0	0	0
crogonang virus 69	3128	0	1.43107	0	0.280525	0	0.814787	0.230416	0.072754	0	0.69827	0	0	0	0	0	0.0891862	0	0	0	0	0	0.0898924	0	0.116215	0	0	0
chemarfal virus 173	3125	0	0.102219	0	0.114904	0	0.214438	0	0	0	0.0849293	0	0	0	0	0	0	0	0	0	0	0	0	0	0	0.0840399	0	0
chemarfal virus 174	3121	0	0	0	0	0	0	0	0	0	0	0	0	0.106897	0	0	0.127984	0	0	0	0	0	0	0	0	0.0841378	0	0
owegonang virus 6	3112	0.106692	0.75308	0	0	0	0.0841158	0	0	0	0	3.25318	1.31281	1.90874	0	0	0	0	0	0	0	0	0	0	0	0	0	0
crogonang virus 70	3112	0	1.08608	0.0991203	0.115326	0	0.215145	0	0	0	0	0	0	0	0	0	0	0	0.162152	0	0	0	0	0	0	0.39807	0	0
chemarfal virus 256	3078	0	0	0	0	0	0	0	0	0	0	0	0	0	0	0.143705	0.284809	0	0	0	0	0	0	0	0	0	0	0
skomarfal virus 52	3038	0	0.104819	0	0.117786	0	0	0	0	0	0	0	0	0	0	0	0	0	0	0	0	0	0	0	0	0.219805	0	0
chemarfal virus 175	3026	0	0	0	0	0	0	0	0	0	0	0.698358	0.101341	0.360836	0	0	0	0	0	0	0	0	0	0	0	0	0	0
crogonang virus 71	3015	0	1.27279	0	0	0	0	0	0	0	0.0877347	0	0	0	0	0	0	0	0	0	0	0	0	0	0	0	0	0
crogonang virus 72	2999	0	1.24187	0	0	0	0	0	0	0	0	0	0	0	0	0	0	0.0917057	0	0.0845997	0	0	0	0	0	0.0872383	0	0
chemarfal virus 176	2957	0	0	0	0	0	0	0	0	0	0	0	0	0	0	0.188745	0	0	0	0	0	0	0	0	0	0	0	0
crogonang virus 73	2949	0	1.11232	0	0	0	0	0	0	0	0	0	0	0	0	0	0	0	0	0	0	0	0	0	0	0	0	0
crogonang virus 74	2947	0	1.7011	0	0	0	0	0.0835902	0	0	0	0.119053	0	0	0	0	0	0.734503	0	0.546159	0	0	0	0	0.437253	0.498415	0	0
chemarfal virus 177	2936	0	0	0	0	0	0	0	0	0	0	0.846012	0.258308	0.581871	0	0	0	0	0	0	0	0	0	0	0	0	0	0
chemarfal virus 68	2915	0	0	0	0	0	0	0	0	0	0	0	0	0.113543	0	0	0.172967	0	0	0	0	0	0	0	0	0	0	0
Nelson wasp-associated virus 3 isolate mfalml176	2906	0	0	0	0	0	0	0	0	0	0	0	0	0	0	0	0.173408	0	0	0	0	0	0	0	0	0	0	0
crogonang virus 75	2904	0	1.12318	0	0	0	0.22713	0	0.0778905	0	0	0	0	0	0	0	0	0.0944017	0	0	0	0	0	0	0	0	0	0
chemarfal virus 178	2887	0	0.109663	0	0	0	0	0	0	0	0	0	0	0	0	0	0	0	0	0	0	0	0	0	0	0	0	0
skomarfal virus 3	2879	0.204669	2.0432	0.106234	0.785029	0	0.712494	0.671485	0	0	0.996023	0	0	0	0	0	0	0.135884	0.0950387	0.510585	0	0	0	0	0.0871549	0.399038	0.241709	0
chemarfal virus 179	2878	0	0.479581	0	0	0	0	0.0854094	0	0	0	0	0	0	0	0	0.20936	0.0951675	0	0	0	0	0	0	0	0.399129	0	0
Chanjiang crawfish virus 2 isolate mfalml176	2857	0	1.00618	0	0	0	0.166008	0	0	0	0.0921059	0	0	0	0	0	0	0.208707	0	0	0	0	0	0	0	1.0476	0.0969546	0
crogonang virus 150	2783	0	0	0	0	0	0	0	0	0	0	0	0	0	0	0	0	1.57531	1.18103	0.894141	1.28989	0.31178	0	1.02864	0.283212	0.342163	0	0
crogonang virus 76	2773	0	1.19462	0	0.225995	0	0	0	0	0	0	0	0	0	0	0	0	0	0	0	0	0	0	0	0.090163	0	0	0
crogonang virus 77	2756	0	0.994611	0	0	0	0	0	0	0	0	0	0	0	0	0	0	0.0989343	0	0.200048	0	0	0	0	0.165632	0	0	0
owegonang virus 16	2753	0	0	0	0	0	0	0	0	0	0	0.606218	0	1.52413	0	0	0	0	0	0	0	0	0	0	0	0	0	0
chemarfal virus 13	2737	0	0	0	0	0	0	0.0893855	0	0	0	0	0	0	0	0	0	0	0	0	0	0	0	0	0	0	0	0
crogonang virus 78	2731	0	1.56443	0	0.849117	0	0.369104	0.623914	0	0.0862672	0.24091	0.127211	0	0.214278	0	0	0	0.249087	0.279345	0.403996	0	0	0.31251	0	0.359558	1.75452	0.25164	0
crogonang virus 79	2701	0	1.35499	0	0.4111	0	0	0	0	0	0.138252	0	0	0	0	0	0	0	0	1.39792	0	0	0	0	0	0.24081	0	0
crogonang virus 139	2661	0.122436	0.210397	0	0	0	0.543985	0.200752	0.0843537	0	0.462754	0	0	0	0	0	0	0.102082	0	0.642797	0.135844	0	0.371366	0	0.20442	1.29677	0.103308	0
owegonang virus 7	2644	0	0	0	0	0	0	0	0	0	0	1.43719	0	0.219808	0	0	0	0	0	0	0	0	0	0	0	0	0	0
crogonang virus 80	2628	0	1.23283	0	0.318163	0	0.139756	0	0	0	0	0	0	0	0	0	0	0	0	0.0953181	0	0	0	0	0	0.245915	0	0
crogonang virus 81	2617	0	1.32147	0	0.388579	0	0.54917	0.341443	0	0	0.583999	0	0	0	0	0	0	0	0	0	0	0	0.105465	0	0.172886	0.0986244	0	0
crogonang virus 82	2607	0	1.0606	0	0	0	0	0.0933954	0.157649	0	0	0	0	0	0	0	0	0	0	0	0	0	0	0	0	0	0	0
chemarfal virus 182	2590	0	0.170345	0	0	0	0	0	0	0	0	0	0	0	0	0	0	0	0	0	0	0	0	0	0	0	0	0
crogonang virus 83	2584	0	1.13599	0	0	0	0	0	0	0	0	0	0	0	0	0	0	0	0	0	0	0	0	0	0	0	0	0
owegonang virus 8	2560	0	0.468887	0	0	0	0	0	0	0	0	1.25242	0	0.550445	0	0	0	0.960239	0.375762	0.938737	0	0	0	0	0.17605	0.362313	0	0
chemarfal virus 76	2556	0	0	0	0	0	0	0	0	0	0	0	0	0	0	0.168	0.325501	0	0	0	0	0	0	0	0	0	0	0
chemarfal virus 77	2552	0	0.361696	0	0	0	0	0	0	0	0	0	0	0	0	0	0	0	0	0	0	0	0	0	0	0	0	0
chemarfal virus 183	2537	0	0	0	0	0	0	0	0	0	0	0	0	0	0	0	0.429175	0	0	0	0	0	0	0	0	0	0	0
chemarfal virus 184	2498	0	0	0	0	0	0	0	0	0	0	0	0	0	0	0	0.109058	0	0	0	0	0	0	0	0	0	0	0
crogonang virus 130	2482	0.130063	0.779007	0	0.682457	0	1.79212	1.24941	0	0.134393	1.39436	0	0	0	0	0	0	0	0	0.336337	0	0	0.841438	0.0987934	0.427419	0.916869	0.197512	0
chemarfal virus 78	2477	0	0	0	0	0	0	0	0	0	0	0	0	0	0	0.122189	0.19749	0	0	0	0	0	0	0	0	0	0	0
crogonang virus 84	2447	0	1.28174	0	0	0	0	0	0	0	0	0	0	0	0	0	0	0.109965	0	0.433493	0	0	0	0	0	0	0	0
chegonang virus 1	2431	0	0	0	0	0	0	0	0	0	0	0	0	0	0.211159	1.39509	1.8232	0	0	0	0	0	0	0	0	0	0	0
Quarivirus 93C4 isolate mfalml188	2405	0	0	0	0	0	0	0	0	0	0	0	0	0	0	0.125365	0.867744	0	0	0	0	0	0	0	0.102446	0	0	0
crogonang virus 85	2404	0	1.19001	0	0	0	0	0.100434	0	0	0	0	0	0	0	0	0	0	0	0.596734	0	0	0	0	0.145886	0.106372	0	0
skomarfal virus 46	2387	0	0	0	0.202702	0.307543	0	0	0.133053	0	0.108147	0	0	0	0	0.126186	0	0	0	0	0	0	0	0	0	0	0	0
chemarfal virus 268	2370	0	0	0	0	0	0	0	0	0	0	0	0	0	0	0	0.47066	0	0	0	0	0	0	0	0	0	0	0
crogonang virus 86	2366	0	1.51482	0.126201	0.531511	0	0.193734	0.365828	0	0	0.108996	0	0	0	0	0	0	0.113279	0	0.347665	0	0	0	0	0.187758	1.19489	0	0
chemarfal virus 80	2356	0	0	0	0	0	0	0	0	0	0	0.298033	0	0.136624	0	0	0	0	0	0	0	0	0	0	0	0	0	0
chemarfal virus 81	2350	0	0.655993	0	0.146985	0	0.431051	0	0	0	0.109652	0	0	0	0	0	0	0	0	0.321772	0	0	0	0	0.104577	0.195296	0	0
crogonang virus 172	2343	0	0	0	0	0	0	0	0	0	0	0	0	0	0	0	0	1.84175	1.4837	0.966536	1.7231	0.543405	0.403988	1.3576	0.538785	0.551794	0.163609	0
crogonang virus 87	2342	0.324302	1.18585	0	0.94845	0	0.657983	0.315612	0.172356	0	0.387567	0	0	0	0	0	0	0.619217	0.114182	0.966701	0.106589	0	0.116323	0.104044	0	1.38921	0.427846	0
crogonang virus 88	2319	0	1.35479	0	0	0	0	0	0	0	0	0	0	0	0	0	0	0	0	0	0	0	0	0	0	0	0	0
crogonang virus 89	2318	0	1.17472	0	0	0	0	0	0	0	0	0	0	0	0	0	0	0	0	0.192149	0	0	0	0	0	0	0	0
crogonang virus 90	2312	0	1.15447	0	0	0	0	0	0	0	0	0	0	0	0	0	0	0	0	0	0	0	0	0	0	0	0	0
crogonang virus 140	2308	0.243277	1.12698	0	1.2355	0	0.701934	0.926995	0.324744	0	0.970099	0	0	0	0	0	0	0.282509	0.573604	1.18333	0.153329	0.188275	0.407957	0.105404	0.735237	1.9715	0.117147	0
crogonang virus 91	2303	0.138712	2.03321	0	1.75819	0	1.19667	1.38176	0.373347	0	1.23349	0	0	0	0	0	0	0	0	1.23309	0.153609	0	0.766511	0	1.27048	2.25571	0.16597	0.387819
crogonang virus 141	2298	0	0	0	0	0	0.110392	0.104551	0	0	0	0	0	0	0	0	0	0	0	0.380818	0	0	0	0.82319	0	1.31687	0	0
chemarfal virus 121	2295	0	0	0	0	0	0	0	0	0	0	0.560193	0	0	0	0	0	0	0	0	0	0	0	0	0	0	0	0
chemarfal virus 82	2293	0	0	0	0	0	0	0	0	0	0	0	0	0	0	0	0.117596	0	0	0	0	0	0	0	0	0	0	0
crogonang virus 92	2249	0	2.11721	0	0.152549	0	0	0.378504	0.245747	0	0	0	0	0	0	0	0	0	0	0.234761	0	0	0	0	0	0.30927	0	0
crogonang virus 118	2225	0.142855	1.04389	0	1.14534	0	0.843742	0.564738	0.179773	0	0.991105	0	0	0	0	0	0	0	0	0.198591	0	0	0.121656	0	0.109767	0.42312	0	0
chemarfal virus 83	2217	0	0	0	0	0	0	0	0	0	0	0	0	0.201209	0	0	0	0	0	0	0	0	0	0	0	0	0	0
chemarfal virus 258	2215	0.143404	0	0	0	0	0.618332	0.969899	0	0	0.841491	0	0	0	0	0.134607	0.359404	0	0.356376	0.19931	0	0	0.122135	0	0.436661	0.114349	0	0
Beijing sediment noda-like virus 6 isolate gangh03	2186	0.25355	1.62686	0	0.500361	0	0.745358	0.477544	0	0	0.795812	0	0	0	0	0	0	0	0	0.201425	0	0	0	0	0.111494	0.206939	0	0
crogonang virus 125	2185	0.253638	0.744642	0	0.649864	0	1.62419	1.11946	0.100742	0.149827	1.3364	0	0	0	0	0	0	0	0.216073	0.201499	0	0	0.761444	0	0.273803	0.832614	0	0
chemarfal virus 194	2184	0	0	0	0	0	0	0	0	0	0	0	0	0	0.129844	0.283588	0.867276	0	0	0	0	0	0	0	0	0	0	0
owegonang virus 17	2175	0	0	0.50528	0	0	0	0	0	0	0	1.82064	0.391394	2.98995	0	0	0	0	0	0	0	0	0	0	0	0	0	0
Aphid lethal paralysis virus isolate mfalml187	2160	0	0.566735	0	0.503923	0	0.404752	0	0.101782	0	0	0	0	0	0	0	0.123893	0	0	0.113476	0.204994	0	0.397697	0.200583	0	0.83688	0	0
crogonang virus 94	2155	0	1.04161	0	0.273793	0	0.116813	0	0	0	0	0	0	0	0	0	0	0.363379	0.218436	0.161051	0	0	0	0	0.112906	0.16566	0	0
chemarfal virus 85	2149	0	0	0	0	0	0	0	0	0	0	0	0	0	0	0	0.124445	0	0	0	0	0	0	0	0	0	0	0
owegonang virus 18	2128	0	0	0	0	0	0	0	0	0	0	0.824643	0	1.90639	0	0	0	0	0	0	0	0	0	0	0	0	0	0
chemarfal virus 200	2123	0	0	0	0	0	0	0	0	0	0	0	0	0	0	0	0.223175	0	0	0	0	0	0	0	0	0	0	0
chemarfal virus 88	2095	0	0	0	0	0	0	0	0	0	0	0	0	0	0	0.588968	0.590301	0	0	0	0	0	0	0	0	0	0	0
chemarfal virus 263	2091	0	0	0	0	0	0	0	0	0	0	0	0	0	0	0	0.127436	0	0	0	0	0	0	0	0	0	0	0
circoviridae sp. isolate gonangl83	2083	0	0.379022	0	0.162681	0	0	0	0	0	0	0	0	0	0.478503	1.51174	2.41264	0	0	0	0	0	0	0	0	0.120673	0	0
owegonang virus 19	2078	0	0	0	0	0	0	0	0	0	0	1.26055	0.291546	1.89511	0	0	0	0	0	0	0	0	0	0	0	0	0	0
crogonang virus 132	2073	0.459576	1.89987	0.141411	2.41706	1.18285	3.03165	3.10947	0.349925	0.110417	2.81719	0	0	0	0	0	0	0.127148	0.178864	1.45301	0	0	1.61908	0.163979	1.83137	1.58541	0	0
crogonang virus 95	2068	0	1.90634	0	0	0	1.07091	0.533984	0.1058	0	0.921356	0	0	0	0	0	0	0	0	0.210525	0	0	0	0	0	0.41716	0	0
chemarfal virus 17	2064	0	0	0	0	0	0	0	0	0	0	0.568419	0	0	0	0	0	0	0	0	0	0	0	0	0	0	0	0
chemarfal virus 89	2063	0	0	0	0	0	0	0	0	0	0	0	0	0	0	0	0.128932	0	0	0	0	0	0	0	0	0	0	0
owegonang virus 20	2048	0	0	0	0	0	0	0	0	0	0	0.543577	0	1.22365	0	0	0	0	0	0	0	0	0	0	0	0	0	0
crogonang virus 96	2045	0	1.07734	0	0	0	0.470015	0.282754	0	0	0	0	0	0	0	0	0	0.128654	0	0.16823	0	0	0	0	0	0.218143	0	0
crogonang virus 97	2027	0	1.00003	0	0	0	0	0	0	0	0	0	0	0	0	0	0	0.34586	0.182178	0.32504	0	0	0	0	0	0.174271	0	0
crogonang virus 142	2022	0	0.757134	0	1.33438	0	0.796761	0.785622	0.194307	0	0.9384	0	0	0	0	0	0	0	0	0.711534	0	0	0.604645	0	0.485264	1.56195	0	0
chemarfal virus 18	1986	0	0	0	0	0	0	0	0	0	0	1.05292	0	0	0	0	0	0	0	0	0	0	0	0	0	0	0	0
crogonang virus 98	1985	0	1.02567	0	0	0	0.176836	0	0	0	0	0	0	0	0	0	0	0.132007	0.131875	0	0	0	0.134299	0	0	0.716124	0	0
owegonang virus 10	1980	0	0	0.344168	0	0	0	0	0	0	0	2.09665	0	3.16525	0	0	0	0	0	0	0	0	0	0	0	0	0	0
crogonang virus 99	1979	0	1.1832	0	0	0	0	0	0	0	0	0	0	0	0	0	0	0	0	0.217964	0	0	0	0	0	0	0	0
chemarfal virus 269	1970	0	0	0	0	0	0	0	0	0	0	0	0	0	0.248627	0.921878	1.61084	0	0	0	0	0	0	0	0	0	0	0
chemarfal virus 270	1949	0	0	0	0	0	0	0	0	0	0	0	0	0	0.14317	0.966554	2.04295	0	0	0	0	0	0	0	0.123289	0.127857	0	0
chemarfal virus 205	1943	0	0.465479	0	0	0	0	0	0	0	0	0	0	0	0	0.150515	0	0	0	0	0	0	0	0.122639	0	0.375393	0	0
chemarfal virus 206	1928	0	0.804592	0	0	0	0	0.122026	0	0	0	0.532801	0	0	0	0	0	0	0	0	0	0	0	0	0	0	0	0
owegonang virus 21	1927	0	0	0.150461	0	0	0	0	0	0	0	2.08744	0.774699	3.08846	0	0	0	0	0	0	0	0	0	0	0	0	0	0
crogonang virus 166	1926	0.161354	1.6419	0.262096	1.96686	0	1.20935	1.64054	0.546246	0	1.67287	0	0	0	0	0	0	0	0.981963	1.64542	0.56891	0.46996	1.63175	0.364867	1.36656	2.39353	0.577811	0.790585
crogonang virus 143	1921	0.741251	2.39735	0.309273	2.63113	0	2.10091	1.7559	1.28806	0.118064	1.99499	1.44108	0.515475	1.92532	0	0	0	0	0.870161	1.93337	0.304794	0.271688	1.62521	0.298871	1.45956	2.39888	0.656484	0
skomarfal virus 24	1914	0	0.436657	0	0	0	0.310148	0	0	0	0	0.171902	0	0	0	0	0	0.191055	0.283279	0.480278	0	0	0	0	0.176503	0.634633	0.137785	0
crogonang virus 144	1897	0	0.503219	0	0.242645	0	0	0.123761	0.114182	0	0.185743	0.173172	0	0.884096	0	0	0	0	0	0.178977	0	0	0.139625	0	0.429169	1.51858	0	0
chemarfal virus 208	1891	0	0	0	0	0	0	0	0	0	0	0	0	0	0	0.153999	0.138962	0	0	0	0	0	0	0	0	0	0	0
skomarfal virus 25	1878	0	0	0	0	0	0	0	0	0	0	0	0	0	0	0	0.195775	0	0	0	0	0	0	0	0	0	0	0
skomarfal virus 26	1875	0	0	0	0.177479	0	0	0	0	0	0	0	0	0	0	0	0	0	0	0	0	0	0	0	0	0	0	0
crogonang virus 151	1838	0	0	0	0	0	0	0	0	0	0	0	0	0	0	0	0	1.12929	1.04744	0.702044	1.32641	0.413307	0	0.933917	0.578047	0.570832	0	0
crogonang virus 167	1830	0	0.543125	0	0	0	0	0	0	0	0	0	0	0	0	0	0	0.494035	0.792075	1.08286	0	0	0	0	0.63563	0.527604	0.33676	0
crogonang virus 126	1822	0	0	0	0.488259	0	1.60858	0.434006	0.118296	0	0.555477	0	0	0	0	0	0	0	0	0.232486	0	0	1.05927	0	0.273673	0.551852	0	0
crogonang virus 100	1797	0	1.17827	0	0.183757	0	0	0	0	0	0	0	0	0	0	0	0	0	0	0.133194	0	0	0.146219	0	0	0	0	0
crogonang virus 101	1793	0.533601	2.85606	0.276452	2.41529	0	1.7237	1.69298	0.936303	0.125382	1.90744	0	0	0	0	0	0	0.410439	0.410131	1.38385	0.237215	0.166045	0.807266	0	1.10028	0.509558	0	0
skomarfal virus 54	1790	0	0	0	0	0	0	0	0	0	0	0	0	0	0	0.223867	0.697549	0	0	0	0	0	0	0	0	0	0	0
skomarfal virus 28	1786	0	0	0	0	0	0	0	0	0	0	0	0	0	0	0	0	0	0.144366	0	0	0	0	0	0	0	0	0
chemarfal virus 96	1775	0	0	0	0	0	0	0	0	0	0	0	0	0	0	0.162391	0.146665	0	0	0	0	0	0	0	0	0	0	0
owegonang virus 22	1760	0	0	0	0	0	0	0	0	0	0	1.02142	0.161927	1.88769	0	0	0	0	0	0	0	0	0	0	0	0	0	0
skomarfal virus 48	1754	0	0	0	0	0	0	0	0	0	0.141391	0	0	0	0	0	0	0	0	0	0	0	0	0	0	0	0	0
chemarfal virus 124	1751	0	0	0	0	0	0	0	0	0	0	0	0	0	0	0	0.909914	0	0	0	0	0	0	0	0	0	0	0
chemarfal virus 125	1743	0	0	0	0	0	0	0	0	0	0	0	0	0	1.51106	1.7789	3.33677	0	0	0	0	0	0	0	0	0	0	0
owegonang virus 11	1732	0	0	0	0	0	0	0	0	0	0	1.53831	0	2.70665	0	0	0	0	0	0	0	0	0	0	0	0	0	0
crogonang virus 102	1727	0	1.50802	0	0	0	0	0.134234	0.123955	0	0	0	0	0	0	0	0	0.688298	0	0.396875	0	0	0	0	0.136872	0	0	0
crogonang virus 119	1721	0.74288	1.08217	0	2.77409	0.699049	1.4684	2.13476	0.175281	0.182713	2.1101	0	0	0	0	0	0	0	1.25977	0.640774	0	0	1.79837	0	1.71544	1.79551	0.150828	0
chegonang virus 3	1716	0	0	0	0	0	0	0	0	0	0	0	0	0	0	0	1.94064	0	0	0	0	0	0	0	0	0	0	0
skomarfal virus 50	1713	0	0.171468	0	0	0	0	0	0	0	0	0	0	0	0	0	0.425713	0	0	0	0	0	0	0	0	0	0	0
crogonang virus 152	1708	0	0	0	0	0	0	0	0	0	0	0	0	0	0	0	0	2.20951	1.69956	1.28589	1.69743	0.594752	0.461676	1.50254	0.621602	0.82374	0.151797	0
crogonang virus 103	1707	0	1.17865	0	0	0	0	0	0.125217	0	0	0	0	0	0	0	0	0	0	0.643512	0	0	0	0	0	0	0	0
crogonang virus 104	1703	0	1.23838	0	0	0	0	0	0	0	0	0	0	0	0	0	0	0.261991	0	0.329641	0	0	0	0	0.364541	0	0	0
owegonang virus 12	1695	0	0	0	0	0	0	0	0	0	0	1.47802	0.16708	0.180088	0	0	0	0	0	0	0	0	0	0	0	0	0	0
chemarfal virus 215	1687	0	0	0	0	0	0	0	0	0	0	0	0	0	0.447866	0.660679	1.35733	0	0	0	0	0	0	0	0	0	0	0
skomarfal virus 30	1676	0	0.841213	0	0	0	0	0	0	0	0	0	0	0	0	0	0	0	0	0	0	0	0	0	0	0	0	0
crogonang virus 145	1666	0	0.542685	0	0.671434	0	0.145881	0.364371	0	0	0.345456	0	0	0	0	0	0	0	0	0.142121	0	0	0	0	0.332869	1.53957	0	0
crogonang virus 173	1665	0	0	0	0	0	0	0	0	0	0	0	0	0	0	0	0	1.32022	0.826745	0.591657	1.27423	0.176526	0.910009	0.826824	0.370135	0.477638	0.918889	0
chegonang virus 4	1663	0	0	0	0	0	0	0	0	0	0	0	0	0	0	0.237024	1.36329	0	0	0	0	0	0	0	0	0	0	0
owegonang virus 23	1645	0	0	0	0	0	0	0	0	0	0	0.669554	0	1.56826	0	0	0	0	0	0	0	0	0	0	0	0	0	0
chemarfal virus 118	1636	0	0	0	0	0	0	0	0	0	0	0	0	0	0	0.173752	1.39366	0	0	0	0	0	0	0	0	0	0	0
chemarfal virus 19	1635	0	0	0	0	0	0	0	0	0	0	0.515059	0	0	0	0	0	0	0	0	0	0	0	0	0	0	0	0
crogonang virus 153	1635	0	0	0	0	0	0	0	0	0	0	0	0	0	0	0	0	1.10188	0.688131	0.694152	0	0	0	0	0.143429	0.148623	0	0
crogonang virus 154	1629	0	0	0	0	0	0	0	0	0	0	0	0	0	0	0	0	1.42739	0.964467	0.553105	1.12703	0.17972	0.220726	0.953194	0	0.348053	0	0
crogonang virus 174	1628	0	0	0	0	0	0	0	0	0	0	0	0	0	0	0	0	1.522	1.59899	1.00484	1.71115	0.805191	0.323173	1.23945	0.813054	0.689602	0.273674	0
crogonang virus 127	1624	0	0	0	1.03774	0	0.982275	0.702782	0.312559	0	0	0	0	0	0	0	0	0	0	0	0	0	0	0	0	0	0.404855	0
owegonang virus 24	1623	0	0	0	0	0	0	0	0	0	0	1.42298	0.567622	2.95277	0	0	0	0	0	0	0	0	0	0	0	0	0	0
owegonang virus 25	1622	0	0	0.173737	0	0	0	0	0	0	0	1.4461	0.173278	2.42882	0	0	0	0	0	0	0	0	0	0	0	0	0	0
chemarfal virus 119	1615	0	0	0	0	0	0	0	0	0	0	0	0	0	0.167688	0	1.19842	0	0	0	0	0	0	0	0	0	0	0
crogonang virus 146	1613	0	0.180163	0	0	0	0	0	0	0	0	0	0	0	0	0	0	0	0	0.662643	0	0	0	0	0.378092	1.36026	0	0
owegonang virus 26	1612	0	0	0	0	0	0	0	0	0	0	1.78094	0.539926	2.45722	0	0	0	0	0	0	0	0	0	0	0	0	0	0
crogonang virus 128	1591	0	0.55705	0	1.11053	0	1.0744	0.813177	0	0	0.967203	0	0	0	0	0	0	0	0	0.257867	0	0.183221	0.279723	0	0.625022	0.887033	0	0
owegonang virus 27	1590	0	0	0.17661	0	0	0	0	0	0	0	0.976625	0.243106	2.40917	0	0	0	0	0	0	0	0	0	0	0	0	0	0
owegonang virus 13	1585	0	0	0.399695	0	0	0	0	0	0	0	1.77339	0.629556	3.38249	0	0	0	0	0	0	0	0	0	0	0	0.152575	0	0
chemarfal virus 221	1582	0	0	0	0	0	0	0	0	0	0	0	0	0	0	0	0.775114	0	0	0	0	0	0	0	0	0	0	0
crogonang virus 175	1571	0	0	0	0	0	0	0	0	0	0	0	0	0	0	0	0	1.19275	0.900292	0.671635	1.31592	0.414058	0	0.822806	0.207069	0.314231	0	0
crogonang virus 105	1570	0	1.49287	0	0	0	0	0	0	0	0	0	0	0	0	0	0	0	0	0	0	0	0	0	0	0	0	0
skomarfal virus 32	1566	0	0.71904	0	0	0	0	0.145947	0	0	0	0	0	0	0	0	0	0	0	0	0	0	0	0	0	0	0	0
chemarfal virus 103	1552	0	0	0	0	0	0	0	0	0	0	0	0	0	0	0	0.376279	0	0	0	0	0	0	0	0	0	0	0
chemarfal virus 104	1544	0	0.677584	0	0	0	0.155563	0	0	0	0	0	0	0	0	0	0	0	0	0	0	0	0	0	0	0	0	0
crogonang virus 155	1544	0	0	0	0	0	0	0	0	0	0	0	0	0	0	0	0	1.39352	0.918984	0.56999	0.923451	0	0	0.690267	0.424482	0.155978	0.165195	0
owegonang virus 28	1536	0	0	0	0	0	0	0	0	0	0	1.05257	0.181205	2.20428	0	0	0	0	0	0	0	0	0	0	0	0	0	0
crogonang virus 156	1530	0	0	0	0	0	0	0	0	0	0	0	0	0	0	0	0	1.11334	0.782718	0.640725	1.15875	0	0	0.77615	0.21146	0	0	0
chemarfal virus 224	1523	0	0	0	0	0	0	0	0	0	0	0	0	0	0	0	0	0	0	0.153356	0	0	0	0	0	0	0	0
crogonang virus 129	1507	0	1.01515	0	0	0	0	1.22993	0	0	0	0	0	0	0	0	0	0.166691	0.16653	1.27327	0	0	0.234514	0	0.753598	1.05706	0	0
Picornavirales sp. isolate mfalmsk6	1486	0	0.509509	0	0	0	0.479145	0.265251	0	0	0	0	0	0	0	0	0	0.233437	0.339422	0.606195	0	0	0	0	0.216389	0.410176	0	0
crogonang virus 176	1479	0	0	0	0	0	0	0	0	0	0	0	0	0	0	0	0	1.24173	0.742234	0.607739	1.08751	0.430351	0	0.788443	0	0	0	0
crogonang virus 157	1470	0	0	0	0	0	0	0	0	0	0	0	0	0	0	0	0	0.913541	0.744406	0.585681	0	0	0	0	0	0.514461	0	0
chemarfal virus 260	1431	0	0	0	0.474839	0	0.490159	0.6529	0	0.152094	0.699769	0	0	0	0	0	0.718967	0	0.569007	0.161584	0	0	0	0	0.591757	0.166205	0	0
crogonang virus 179	1419	0.282414	0.336228	0	0.699153	0	1.71673	0.76706	0	0.153177	0.777748	0	0	0	0	0	0	0	0	0.280821	0	0	1.33814	0.160403	0	0.65575	0	0
crogonang virus 106	1408	0	1.12609	0	0	0	0	0	0	0	0	0	0	0	0	0	0	0	0	0	0	0	0	0	0	0.168455	0	0
skomarfal virus 49	1408	0	0	0	0	0	0	0	0	0	0	0	0	0	0	0	0.401287	0	0	0	0	0	0	0	0	0	0	0
chemarfal virus 3	1397	0	0	0	0	0	0	0	0	0	0	0	0	0	0	0	0.179102	0	0	0	0	0	0	0	0	0	0	0
chemarfal virus 231	1394	0	0	0	0	0	0	0	0	0	0	0	0	0	0	0.197927	0.581316	0	0	0	0	0	0	0	0	0	0	0
crogonang virus 177	1367	0	0	0	0	0	0	0	0	0	0	0	0	0	0	0	0	1.17396	0.91449	0.526224	1.24749	0.28245	0.411388	0.732867	0.286925	0.172623	0.182632	0
chemarfal virus 232	1364	0	0.206282	0	0	0	0	0	0	0	0	0	0	0	0	0	0	0	0	0	0	0	0	0	0	0	0	0
crogonang virus 147	1361	0	0.206644	0	0	0	0.296079	0	0	0	0	0	0	0	0	0	0	0.360816	0.308552	1.05789	0	0	0	0	0.608066	1.21595	0	0
crogonang virus 148	1348	0	0	0	0	0	0.348975	0	0	0	0	0	0	0	0	0	0	0.310934	0.182546	0.949136	0.171227	0	0.185719	0	0.425085	1.24504	0.313923	0
skomarfal virus 47	1340	0	2.23348	0	1.00785	0	1.08519	0.804	0	0	1.25222	0	0	0	0	0	0	0	0	0.561973	0	0	0	0	0	0.51062	0.315255	0
owegonang virus 29	1337	0	0	0	0	0	0	0	0	0	0	1.296	0	1.4909	0	0	0	0	0	0	0	0	0	0	0	0	0	0
crogonang virus 168	1321	0	0	0	0	0	0	0	0	0	0.305759	0	0	0	0	0	0	0.531723	0.564156	0.968496	0	0	0	0	0.171534	0.547198	0	0
chemarfal virus 235	1295	0	0	0	0	0	0	0	0	0	0	0	0	0	0	0	0.190511	0	0	0	0	0	0	0	0	0	0	0
chemarfal virus 262	1289	0	0.788655	0	0	0	0	0	0	0	0	0	0	0	0	0	0.377125	0	0	0	0	0	0	0	0.175038	0	0	0
chemarfal virus 236	1286	0	0.625756	0	0	0	0	0	0	0	0	0	0	0	0	0	0	0.189851	0.189672	0.629411	0	0	0	0	0.299954	0	0	0
chemarfal virus 110	1278	0	0.469335	0	0	0	0	0	0	0	0	0	0	0	0	0	0	0	0	0	0	0	0	0	0	0	0	0
crogonang virus 158	1250	0	0	0	0	0	0	0	0	0	0	0	0	0	0	0	0	1.42133	1.43003	0.886931	1.59158	0.63749	0.47916	1.18906	0.17951	0.457599	0	0
chemarfal virus 239	1241	0	0.565019	0	0.246176	0	0	0	0	0	0	0	0	0	0	0	0	0	0	0	0	0	0	0	0	0.256822	0	0
owegonang virus 30	1237	0	0	0	0	0	0	0	0	0	0	1.2795	0	1.21724	0	0	0	0	0	0	0	0	0	0	0	0	0	0
crogonang virus 107	1216	0	1.31759	0	0	0	0	0.30723	0.167059	0	0	0	0	0	0	0	0	0.271789	0.271554	1.12056	0.186322	0	0	0	0.618779	0.753103	0.337531	0
owegonang virus 31	1214	0	0.306352	0	0	0	0	0	0	0	0	2.99621	0.878003	1.52226	0	0	0	0	0	0	0	0	0	0	0	0	0	0
chemarfal virus 111	1213	0	0	0	0	0	0	0	0	0	0	0	0	0	0	0	0.200813	0	0	0	0	0	0	0	0	0	0	0
chemarfal virus 112	1203	0	0	0	0	0	0	0	0	0	0	0	0	0	0	0	0.33955	0	0	0	0	0	0	0	0	0	0	0
crogonang virus 169	1201	0	0.76593	0	0	0	0	0	0	0	0.193681	0	0	0	0	0	0	0	0	1.35698	0	0	0	0	0	0	0	0
chemarfal virus 21	1199	0	0	0	0	0	0	0.182321	0	0	0	0	0	0	0	0	0	0	0	0	0	0	0	0	0	0	0	0
chemarfal virus 241	1189	0	0	0	0	0	0	0	0	0	0	0	0	0	0	0.224504	0.204046	0	0	0	0	0	0	0	0	0	0	0
crogonang virus 170	1183	0	0.686238	0	1.3385	0	1.27853	0.999494	0.293236	0	0.98038	0	0	0	0	0	0.448445	0.599896	1.14914	2.11009	0.322509	0.231936	0.281506	0	2.30285	1.96151	0.76586	0.580698
chemarfal virus 114	1172	0	0	0	0	0	0	0	0	0	0	0	0	0	0	0.227039	0.811296	0	0	0	0	0	0	0	0	0	0	0
crogonang virus 108	1152	0	1.09753	0	0.484874	0	0.519734	0.188353	0.298936	0	0.273894	0	0	0	0	0	0	0	0	0.326286	0	0	0.287045	0	0	0.621733	0	0
crogonang virus 131	1139	0.401695	0	0.230572	1.99039	0.270355	0.775481	1.47466	0.176335	0	1.60004	0	0	0	0	0	0	0	0	0	0	0	0	0.192181	0.838737	0.935254	0	0
chemarfal virus 265	1131	0	0	0	0	0	0	0.323473	0	0.184862	0	0	0	0	0	0.315424	0.546781	0	0	0	0	0	0	0	0	0	0	0
chemarfal virus 244	1105	0	0	0	0	0	0	0	0	0	0	0	0	0	0	0.23763	0	0	0	0	0	0	0	0	0	0	0	0
owegonang virus 32	1099	0	0	0	0	0	0	0	0	0	0	1.03043	0	1.80353	0	0	0	0	0	0	0	0	0	0	0	0	0	0
skomarfal virus 43	1094	0	0.329816	0	0	0	0.345541	0	0	0	0	0	0	0	0	0	0	0	0	0	0	0	0	0	0	0	0	0
crogonang virus 109	1086	0	1.77111	0	0.43824	0	0.697285	0.332823	0.183351	0	0.927275	0	0	0	0	0	0	0	0	0	0	0	0	0	0	0	0	0
owegonang virus 33	1082	0	0	0	0	0	0	0	0	0	0	0.723866	0	1.97857	0	0	0	0	0	0	0	0	0	0	0	0	0	0
crogonang virus 110	1080	0	1.31346	0	0.273323	0	0	0	0.184181	0	0	0	0	0	0	0	0	0	0	0	0	0	0	0	0	0.955735	0	0
crogonang virus 111	1064	0	2.51891	0	2.03061	0.284315	1.37111	1.50328	0.651757	0	1.32837	0	0	0	0	0	0	0	0.366204	0.450027	0	0	0.641504	0	1.11483	1.53446	0	0
crogonang virus 178	1063	0	0	0	0	0	0	0	0	0	0	0	0	0	0	0	0	0.697215	0.862972	0.45029	1.02117	0.251763	0	0.600106	0.204635	0.288131	0	0
crogonang virus 112	1062	0	1.79719	0	0	0	0	0	0	0	0	0.559371	0	1.81273	0	0	0	0	0	0	0	0	0	0	0	0.211718	0	0
crogonang virus 113	1060	0.853193	2.91097	0	2.46219	0.455751	1.82325	1.8111	0.872623	0	1.76809	0	0.243106	0	0	0	0	0.221462	0.300295	0.572654	0.208066	0.57485	0.830473	0.203603	1.43547	1.79715	0	0
crogonang virus 114	1060	0.259489	1.73712	0	0	0	0.353118	0.201419	0	0	0.213984	0	0	0	0	0	0	0	0	0.281649	0	0	0.304903	0	0	0.212034	0	0
crogonang virus 115	1050	0.261345	1.84085	0	1.13418	0	0.548219	0	0.188449	0	0.740343	0	0	0	0	0	0	0	0.222909	0	0	0	0.226619	0	0.451487	0.93576	0	0
crogonang virus 116	1045	0.262284	2.0662	0	1.66119	0	0.867133	0.912891	0.320517	0	1.11224	0	0	0	0	0	0	0	0	0	0	0	0	0	0.5377	1.11829	0	0
chemarfal virus 246	1041	0	0.254459	0	0	0	0	0	0	0	0	0.444929	0	0	0	0	0	0.224617	0	0.350085	0	0	0	0	0	0	0	0
chemarfal virus 249	1035	0	0	0	0	0	0	0	0	0	0	0	0	0	0	0	0.22762	0	0	0	0	0	0	0	0	0	0	0
skomarfal virus 10	1034	0	3.07672	0	0.623644	0	2.23576	1.51532	0.832052	0.198761	2.22727	0	0	0	0	0	0	0.571434	0.609064	1.88706	0	0	1.52308	0	1.06142	2.74019	0.648906	0
owegonang virus 34	1016	0	0	0	0	0	0	0	0	0	0	0.375152	0	1.32523	0	0	0	0	0	0	0	0	0	0	0	0	0	0

## Sheet: Table S4 Mfalcata VRPMkb
	Year	2018	2018	2018	2018	2018	2018	2018	2018	2018	2018	2018	2020	2020	2020	2020	2020	2020	2020	2020	2020	2020	2020	2020	2020	2020	2020	2020	2020	2020	2020	2020	2020	2020	2020	2020	2020	2020	2020	2020	2020	2020	2020	2020	2020	2020	2020	2020	2020
	River	Skook	Skook	Skook	Skook	Skook	Chehalis	Chehalis	Chehalis	Chehalis	Chehalis	Chehalis	Skook	Skook	Skook	Skook	Skook	Skook	Skook	Skook	Skook	Skook	Skook	Skook	Skook	Skook	LCM1	LCM1	LCM1	LCM1	LCM1	LCM1	LCM1	LCM1	LCM1	LCM1	LCM1	LCM1	LCM1	LCM1	LCM1	LCM1	LCM1	LCM1	LCM1	LCM1	LCM1	LCM1	LCM1
	Case/Control	Control	Control	Control	Control	Control	Case	Case	Case	Case	Case	Case	Control	Control	Control	Control	Control	Control	Control	Control	Control	Control	Control	Control	Control	Control	Control	Control	Control	Control	Control	Control	Control	Control	Control	Control	Control	Control	Control	Case	Case	Case	Case	Case	Case	Case	Case	Case	Case
	Species	M. falcata	M. falcata	M. falcata	M. falcata	M. falcata	M. falcata	M. falcata	M. falcata	M. falcata	M. falcata	M. falcata	M. falcata	M. falcata	M. falcata	M. falcata	M. falcata	M. falcata	M. falcata	M. falcata	M. falcata	M. falcata	M. falcata	M. falcata	M. falcata	M. falcata	M. falcata	M. falcata	M. falcata	M. falcata	M. falcata	M. falcata	M. falcata	M. falcata	M. falcata	M. falcata	M. falcata	M. falcata	M. falcata	M. falcata	M. falcata	M. falcata	M. falcata	M. falcata	M. falcata	M. falcata	M. falcata	M. falcata	M. falcata
	Sequencing Cartridge Size	300nt	300nt	300nt	300nt	300nt	300nt	300nt	300nt	300nt	300nt	300nt	150nt	150nt	150nt	150nt	150nt	150nt	150nt	150nt	150nt	150nt	150nt	150nt	150nt	150nt	150nt	150nt	150nt	150nt	150nt	150nt	150nt	150nt	150nt	150nt	150nt	150nt	150nt	150nt	150nt	150nt	150nt	150nt	150nt	150nt	150nt	150nt	150nt
	Trimmed Reads used for mapping	2283232	1878056	2009995	2464716	2129220	3404443	3005250	2892785	3347214	2926586	3030078	883244	813378	907604	1053868	912927	1063634	1067959	1013339	1059333	868274	1181486	963504	1058248	944737	1158618	967675	893250	1164034	1077498	1310541	990779	1155333	1119734	1190833	1065778	995194	1065875	4111507	1421083	111247	62937	774294	147021	3657708	2445912	4444816	4227572
	Virus Count	30	13	36	34	67	31	79	47	55	118	146	96	118	72	135	152	164	106	162	132	106	36	20	66	125	16	94	101	59	97	65	58	218	37	296	43	41	51	327	76	130	71	8	47	158	89	263	55
Reference sequence	Reference length (nt)	SWH01	SWH02	SWH03	SWH04	SWH05	CWS01	CWS02	CWS03	CWS04	CWS05	CWS06	MSK1	MSK2	MSK3	MSK4	MSK5	MSK6	MSK7	MSK8	MSK9	MSK11	MSK12	MSK13	MSK14	MSK15	ML41	ML42	ML43	ML44	ML48	ML49	ML50	ML51	ML52	ML53	ML55	ML56	ML57	ML176	ML177	ML178	ML179	ML180	ML181	ML183	ML184	ML185	ML186
chemarfal virus 1	16281	0	0	2.79274	2.07599	0	3.77037	3.86007	2.30751	1.27626	3.41804	4.16555	0.378545	0.262606	1.28645	0.335585	2.07803	1.83057	0.648435	0.0725581	2.89198	0.108212	0	3.36817	1.62779	3.28691	0.0835206	0.925639	0	0	0	0.0389118	2.04644	2.39732	1.2514	0	0.19764	0.0505483	0	1.89957	0	0	1.31214	0	0	1.14343	2.81588	3.26244	1.38281
owegonang virus 1	12342	0	0	0	0	0	0	0	0	0	0	0.0226263	0	0	0	0	0	0	0	0	0	0	0	0	0	0	0	0	0	0	0	0	0	0	0	0	0	0	0	0	0	0	0	0	0	0	0	0	0
chemarfal virus 22	11816	0	0	0	0	0	0	0.178084	0	0.263488	0.967105	1.33695	0.197256	0.082102	0	0	0	0	0	0	0	0	0	0	0	0	0	0.207421	0	0	0	0.161979	0	1.30518	0.088754	2.48018	0	0.127156	0	1.95645	0	1.18905	1.26673	0	0	0.444295	0	1.03518	0
chemarfal virus 126	11435	0	0	0	0	0	0.0217574	0	0.0723911	0.175048	0.347358	0.51968	0	0	0	0.175478	1.45908	0.579262	0	0.249613	0.486263	0.302586	0	0	0	0.84614	0	0	0.573017	0	0	0.102748	0	0.344607	0	0.655615	0	0	0	0.645858	0	0.947481	0	0	0	0.0202856	0.0580521	0.0167616	0
chemarfal virus 251	11312	0	0	0	0	0.0346432	0	0	0	0	0.025475	0.222981	0	0.557318	0	0.0974826	1.29847	0.242545	0	0.424477	0.894478	0.904451	0	0	0.477824	0.218801	0	0	0	0	0	0	0	0	0	0.181742	0	0	0	0.80887	0	0	0.904338	0	0	0	0	1.13129	0
owegonang virus 2	11073	0	0	0	0	0	0	0	0	0	0	0.0371927	0	0	0	0	0	0	0	0	0	0	0	0	0	0	0	0	0	0	0	0	0	0	0	0	0	0	0	0	0	0	0	0	0	0	0	0	0
chemarfal virus 122	10579	0	0	0	0	0	2.39387	2.64525	2.03046	2.80335	3.23871	3.1852	1.15445	1.27906	0.9651	0.724716	0.554921	0.296136	0.506883	0	0.103016	0.0855528	0.0934288	0	0.0713841	0.255381	0.446365	1.2892	3.55855	1.86735	2.02928	1.63106	1.66216	2.21306	0.59711	2.2181	0.383651	1.68053	1.98259	1.1216	0.124696	2.08514	1.6633	0.566531	2.2729	1.81866	1.8493	1.88749	1.22783
chemarfal virus 23	10069	0	0	0	0	0	0	0	0	0	0	0	0	0	0	0	0.122662	0.10725	0	0	0	0	0	0	0	0	0	0	0	0	0	0	0	0.737989	0	1.50548	0	0	0	1.52957	0	1.31472	0.618676	0	0	0.131291	0	0.664616	0
crogonang virus 159	10044	0.036314	0	0.0410241	0	0.0570113	0	0.041151	0.0289105	0.0250966	0.524703	0.800922	0	0	0	0	0	0	0	0	0	0	0	0	0	0	0	0	0	0	0	0	0	0	0	0.200097	0	0	0	0.0856255	0.230604	0	0	0	0	0.0656987	0.295991	0.0190328	0
chemarfal virus 24	10000	0	0	0	0	0	0.111845	0.30065	0.0290336	0.0716072	0.268165	0.359284	0	0.0954791	0	0.195715	0.620822	0.346788	0.0745506	0.376864	0	0.256765	0	0	0	0.153326	0	0.590344	0.0877465	0.0688595	0.241163	0.264664	0	1.08821	0	1.84055	0	0	0	1.81609	0	1.25718	1.08358	0	0	0.055645	0	1.26778	0
skomarfal virus 1	9994	0.157831	0	0.679734	0	2.7921	0	0	0.0562789	0.178456	0	0.0277753	1.02185	1.36442	0.917834	1.36403	1.30019	0.694701	0.193725	0.514692	2.16037	0.774906	0.356093	0.826836	0	3.49248	0.205348	0.782954	0.893933	1.04365	0.920968	2.6268	0.147356	0.798169	0.765331	1.37451	0.219373	1.13251	1.18114	1.12273	0.107768	3.11925	0.951785	0.44858	0	0.0450975	1.4963	0.919929	1.88981
chemarfal virus 127	9981	0	0	0	0	0	0	0	0	0	0	0.0664476	0.0887982	0	0	0	0.123603	0	0	0.0783637	0	0	0	0	0	0	0	0.081734	0	0	0	0	0	0.271191	0	0.702298	0	0	0	0.391305	0	1.10408	0	0	0	0	0	0.0463799	0
chemarfal virus 252	9862	0	0	0	0	0	0	0	0	0	0	0	0.164119	0.43859	0.192737	0.333366	0.537007	0.795415	0	0.748418	0.269858	0.130446	0	0	0.0761437	0.186576	0	0	0	0.206764	0.382304	0	0	1.91664	0	3.19751	0	0	0	2.80758	0	2.41168	1.98253	0	0	0.886984	0.374394	2.28795	0.020349
skomarfal virus 36	9698	0	0	0.0810601	0	0	0.0725177	0.450018	0.0841727	0	0.828858	0.366829	0.259406	1.50595	0.195362	2.22053	3.06995	3.22289	1.99691	3.47262	2.47716	2.95344	1.18506	0.450147	1.36213	2.01121	0	0.214672	0.71229	0.398967	0.10961	0.167932	0.0821199	0.942742	0	1.96463	0.110674	0	0.248936	1.37331	0	0.87438	0.631113	0	0	0.0572683	0.23469	0.544745	0
chemarfal virus 128	9696	0	0	0.0810753	0.111569	0.759436	0	0	0	0	0	0	0	0.178169	0	0.392337	1.49834	0.696843	0.437481	0.402548	0.355195	0.0925677	0	0	0.142963	0.702364	0	0	0.164901	0	0.197089	0	0	0.186282	0	1.28302	0	0	0.0768306	0.916424	0	1.01161	0	0	0.580469	0.0238257	0	0.246921	0.0206893
skomarfal virus 44	9551	0	0	0.25075	0	1.0484	0	0	0	0	0.109311	0.0290215	0.6354	2.13854	0.0901592	2.42059	3.09397	3.46992	2.18735	3.12363	2.68716	2.27838	0.530544	0.382498	1.57298	2.42159	0	0.122083	0.0914655	0	0.111098	0	0	0	0	0.331021	0.201243	0	0	0.331618	0	0	0	0	0	0	0	0.108115	0
crogonang virus 133	9453	0.0738384	0	0	0.0357661	0.113308	0	0	0	0	0.0586488	0.118665	0.0932609	0	0	1.01432	1.61254	2.0865	0.677979	1.80013	1.25228	0.135294	0	0	0.255203	1.04445	0	0	0	0	0	0	0	0	0	0	0	0	0	0	0.202904	0	0	0	0	0	0.0692985	0	0.0969899
skomarfal virus 37	9374	0	0	0	0	0	0	0.108558	0	0	0	0	0	1.19922	0	1.05014	1.48187	2.36451	0.8321	2.10204	1.35316	1.2482	0.0720965	0.159229	0.570749	1.47248	0	0	0	0	0.0784607	0	0	0	0	0	0.114038	0	0	0	0	0	0	0	0	0	0	0	0
crogonang virus 1	9339	0	0	0	0	0	0.158463	0.0298951	0	0	0	0.184713	0	0	0	0	0.509004	0.645701	0.0793723	0.49323	0.0799626	0	0	0	0.281183	0	0	0	0	0	0	0	0	0	0	0.071822	0	0	0	0.442629	0	0	0	0	0	0	0	0	0
chemarfal virus 25	9338	0	0	0.759046	0.42342	1.14695	0.16786	0.415563	0.28454	0.398582	0.697971	0.425058	1.08905	0.605109	0.757369	0.648841	1.18166	1.05577	0.613685	1.29458	1.15667	1.10857	0.104459	0	0.522116	0.922621	0.13663	1.04417	1.30238	0.733673	1.05826	0.548159	0.499923	1.67272	0	2.86957	0	0.339187	0.302051	2.5802	0	1.90794	1.74389	0	1.65034	0.789078	0.883946	1.73916	0.383554
crogonang virus 2	9313	0	0	0.31564	0.182639	0.976453	0	0.132675	0	0.0270065	0	0	0.237902	0.511111	0.201818	0.998528	1.42169	2.18249	0.956337	1.81363	1.19863	1.05645	0	0	0.147944	1.1193	0	0.0870454	0.170507	0	0	0	0.0852022	0.217637	0	0.909737	0	0	0	0.521705	0	0	0	0	0.391059	0.0247781	0	0.0587852	0
chemarfal virus 129	9266	0	0	0	0	0	0	0	0	0	0	0	0	0	0	0	0.232815	0	0	0	0	0	0	0	0	0	0	0	0	0.0738747	0	0	0	0.286482	0	1.21979	0	0	0	0.904966	0	1.38529	0	0	0	0	0	0.0770925	0
chemarfal virus 130	9237	0	0	0	0	0	0	0	0	0	0	0	0.095219	0	0	0	0	0	0	0	0	0	0	0	0	0	0	0.0876939	0	0	0	0	0	0.193745	0	1.65932	0	0	0	0.858184	0	0.469278	0.64741	0	0	0	0	0.369143	0
chemarfal virus 131	9202	0	0	0	0	0	0	0	0	0	0	0.0300849	0	0	0	0	0.132615	0	0	0	0	0	0	0	0	0.164387	0	0.0879958	0	0	0	0.0666401	0	0.138696	0.110978	0.993522	0	0	0	0.875181	0	1.13669	0	0	0	0	0	0.179963	0
chemarfal virus 26	9191	0	0	0	0	0	0	0.110466	0	0	0	0.216518	0.0956467	0	0.170119	0	0	0.0808377	0	0	0.081137	0.0971243	0	0	0	0	0	0	0	0.107349	0.0798876	0	0	1.33494	0	2.63223	0	0	0	2.16621	0	1.60337	0.984245	0	0	0.444788	0.0711206	1.559	0
chemarfal virus 27	9183	0	0	0	0	0	0	0	0	0	0	0.10975	0	0.343397	0	0.719046	1.67906	1.86317	0.705752	1.44171	1.03617	0.797097	0.073476	0	0.349246	1.08977	0	0.278817	0.0947581	0	0	0	0	0.347394	0	2.15732	0	0	0	1.87507	0	0.94601	1.21938	0	0	0.0371537	0	0.758037	0
chemarfal virus 28	9127	0	0	0	0	0	0	0.209457	0.162715	0	1.47841	1.897	0.0962483	0.147401	0.093925	0.237482	0.235551	0.514046	0	0.0850213	0.0816557	0	0	0	0.117471	0	0	1.01218	0.173371	0.074908	0.148213	0	0	0.983622	0	2.70291	0	0.158476	0.0811986	2.00322	0	0	1.43318	0	0	0.0252686	0	0.825696	0
chemarfal virus 273	9087	0	0	0	0	0	0	0.200274	0.236234	0.183565	0.590552	0.110774	0.686853	0.599504	0.410989	0.151581	0.134059	0	0.116984	0	0	0.178105	0	0	0	0	0	0.893396	1.48351	0.474993	1.07657	0.38516	0.32443	2.26002	0	3.33904	0	0.221016	0.28538	2.93931	0.0625361	2.58859	1.7814	0	1.54012	0.855381	0.654119	1.5164	0.0326561
crogonang virus 3	9051	0	0	0	0	0	0	0	0	0	0	0	0	0	0	0	0	0	0	0	0	0	0	0	0	0	0	0	0	0	0	0	0	0	0	0	0	0	0	0	0.0627677	0	0	0	0	0	0.0551925	0	0
chemarfal virus 132	9042	0	0	0	0	0	0	0	0	0	0	0	0.17634	0	0.0947183	0.0827437	0	0	0	0	0	0	0	0	0	0	0	0.163507	0	0.0755543	0.0810884	0	0	1.07949	0.0782893	2.31673	0.081901	0	0	2.172	0	2.04669	1.84219	0	0.677716	0.518244	0	1.35118	0
chemarfal virus 29	9007	0	0	0	0	0	0	0	0	0.0278951	0	0	0	0	0	0	0	0.151532	0	0	0	0	0	0	0	0	0	0.227476	0	0	0	0	0	0.710303	0	1.58523	0	0	0	1.4551	0	0.953471	0.655918	0	0	0.144449	0.0724587	0.86151	0
chemarfal virus 133	8986	0	0	0	0	0	0	0	0	0	0	0	0	0	0	0	0	0	0	0	0	0	0	0	0	0	0	0	0	0	0	0	0	0	0	0.0744147	0	0	0	0.156266	0	0	0	0	0	0	0	0	0
crogonang virus 4	8963	0	0	0	0	0.0432832	0	0.0311053	0	0.0413913	0.163601	0.211108	0	0	0	0	0	0.15216	0	0	0	0	0	0	0	0	0	0	0	0	0	0	0	0.076691	0	0	0	0	0	0.0229527	0	0.477961	0	0	0	0	0	0	0
chemarfal virus 30	8936	0	0	0.192219	0.037748	0.913835	0	0.0875766	0.0476854	0.0545102	0.600163	0.059839	0.303973	0.794359	0.298065	0.982322	1.52642	1.94245	1.03542	1.67965	1.27538	1.09589	0.0753404	0	0.462915	0.817386	0	0.377987	0.439953	0	0.502566	0.268086	0	1.17176	0	2.3373	0	0	0	1.96796	0	1.49385	1.41318	0	0.401801	0.341078	0	1.1946	0.0640176
Sanxia atyid shrimp virus 3 isolate mfalml176	8812	0	0	0	0	0	0	0.912467	0	0.0552304	0.845736	0.884592	0	0.106883	0	0.0847057	0	0	0	0	0	0	0	0	0	0	0	0.707956	0.0983277	0	0	0.270892	0	1.51879	0	2.56154	0	0.0892193	0	2.27018	0	1.6897	1.76863	0	0	0.356416	0.10666	1.80225	0
skomarfal virus 11	8798	0	0	0.046533	0	0.0440551	0.028072	0.336951	0	0	0.311462	0.270157	0.307389	1.79384	0.243385	1.60948	2.00207	2.7377	1.49452	2.76385	1.98305	2.31304	0.333333	0.288638	1.08145	1.63457	0.0778049	0	0.0984677	0	0.0831349	0.0694677	0	0	0	0.222231	0.154299	0	0.120545	0.0455497	0	0	0	0	0	0	0	0.141004	0
crogonang virus 5	8720	0	0	0	0	0	0	0	0.0331366	0	0	0	0	0	0	0	0	0	0	0	0	0	0	0	0	0	0	0	0	0	0	0	0	0	0	0	0	0	0	0	0.171489	0	0	0	0	0	0.107656	0.0218511	0
chemarfal virus 32	8672	0	0	0	0	0	0	0	0	0	0	0	0.100754	0.10841	0.0983341	0	0	0	0	0	0	0.102302	0	0	0	0	0	0	0	0.0785031	0	0	0	1.07842	0	2.60693	0	0	0.15617	2.09071	0	2.37155	1.91178	0	0.616721	0.67104	0.0391328	1.72885	0
crogonang virus 6	8663	0	0	0.164186	0	0.188124	1.13288	2.34908	0.540835	0.57106	1.72189	1.26863	0	0	0	0	0.0979117	0.21779	0	0.0891375	0.0856245	0.185197	0	0	0	0	0	0	0	0	0	0	0	0.397715	0	0.558378	0	0	0	0.238038	0.122189	0	0	0	0	0.0516293	0.0751007	0.062891	0.0230918
chemarfal virus 6	8497	0	0	0	0	0	0	0.15557	0	0	0.59501	1.31171	0	0	0	0	0	0	0	0	0	0	0	0	0	0	0	0	0	0	0	0	0	0	0	0	0	0	0	0	0	0	0	0	0	0	0	0	0
crogonang virus 8	8478	0	0	0	0	0	0	0	0	0	0	0.0325601	0	0.1106	0	0	0	0.159442	0	0	0	0	0	0	0	0	0	0	0.184179	0	0.0859814	0	0	0	0	0.910177	0	0	0	0.401484	0.124506	0	0	0	0	0	0.076603	0.093013	0.0235823
crogonang virus 135	8393	0	0	0	0	0	0	0	0	0	0	0	0	0	0	0	0	0	0	0	0	0	0	0	0	0	0	0	0	0	0	0	0	0	0	0	0	0	0	0	0.0673256	0	0	0	0	0	0.0773136	0	0
crogonang virus 11	8301	0	0	0	0	0	0	0	0	0	0	0	0	0	0	0	0	0	0	0	0	0	0	0	0	0	0	0	0	0	0	0	0	0	0	0.605829	0	0	0	0.200304	0	0	0	0	0	0	0	0	0
chemarfal virus 33	8262	0	0	0	0	0	0	0.30252	0	0	0.317079	0.459002	0	0.160294	0	0	0	0	0	0	0	0	0	0	0	0	0	0.176183	0	0	0.126129	0	0	1.25962	0	2.37588	0	0	0	2.11029	0	1.56707	1.30602	0	0	0.202933	0.174598	1.48842	0
crogonang virus 13	8111	0	0	0	0	0	0	0	0	0	0	0	0	0	0	0	0	0	0	0	0	0	0	0	0	0	0	0	0	0	0	0	0	0	0	0	0	0	0	0	0	0	0	0	0	0	0.0417134	0.0234482	0
crogonang virus 14	8104	0	0	0	0	0	0	0	0	0	0.0351605	0.0949397	0	0	0	0	0	0	0	0	0	0	0	0	0	0	0	0	0	0	0	0	0	0	0	0	0	0	0	0	0	0	0	0	0	0	0	0	0
owegonang virus 3	8096	0	0	0	0	0	0	0	0.0355887	0.0309248	0	0.0656005	0	0	0	0	0	0	0	0	0	0	0	0	0	0	0	0	0	0	0	0	0	0	0.345062	0.0818683	0.129588	0.299489	0	0	0	0	0	0	0	0	0	0	0
crogonang virus 136	8084	0	0	0	0	0	0	0	0	0	0	0	0	0	0	0	0	0	0	0	0	0	0	0	0.0912394	0	0	0	0	0	0	0	0	0	0	0	0	0	0	0.0253768	0	0	0	0	0	0	0	0	0
crogonang virus 15	8009	0	0	0	0	0	0	0	0	0	0	0	0	0	0	0	0	0	0	0	0	0	0	0	0	0	0	0	0	0	0	0	0	0	0	0	0	0	0	0	0	0	0	0	0	0	0.0422196	0	0
chemarfal virus 134	7922	0	0	0	0	0.112747	0.0600603	0.0976114	0	0	0.462072	0.253223	0.109185	0.117399	0	0.291863	0.981037	0.405316	0.168142	0.0966105	0.363756	0.272373	0	0	0	0.564937	0	0.182355	0.108102	0	0	0.0765091	0	0	0	0.213787	0	0	0	0.376866	0	0.892547	0	0	0	0	0.0426612	0.0576652	0.0251902
chemarfal virus 274	7864	0	0	0	0	0	0	0	0	0	0	0	0	0	0	0	0	0	0	0	0	0	0	0	0	0	0	0	0	0	0	0	0	0.574219	0	1.70462	0	0	0	1.33255	0	1.00623	0.70251	0	0	0.31026	0	0.513232	0
crogonang virus 17	7654	0	0	0	0	0	0	0	0	0	0	0	0	0	0	0	0	0	0	0	0	0	0	0	0	0	0	0	0	0	0	0	0	0	0	0	0	0	0	0	0.0733058	0	0	0	0	0	0	0	0
chemarfal virus 34	7455	0	0	0	0	0	0	0	0	0	0	0	0	0.123796	0	0	0.111889	0.65621	0	0.434703	0.0980378	0	0	0	0	0.108555	0	0	0	0	0.0965558	0	0	0.39956	0	1.71245	0	0	0	1.2661	0	0	0	0	0	0.0992348	0	0.54091	0
chemarfal virus 135	7390	0	0	0	0	0	0	0	0	0	0	0	0	0	0	0	0	0	0	0	0	0	0	0	0	0	0	0	0	0	0	0	0	0.130776	0	0.514901	0	0	0	0.571906	0	0	0	0	0	0	0	0.0256695	0
chemarfal virus 136	7274	0	0	0	0	0	0	0	0	0	0	0	0	0	0	0	0	0	0	0	0	0	0	0	0	0	0	0	0	0	0	0	0	0.0927154	0	1.1218	0	0	0	0.432212	0	0.540523	0	0	0	0	0	0.183498	0
crogonang virus 19	7216	0	0	0	0	0	0	0	0	0	0	0	0	0	0	0	0	0	0	0	0	0	0	0	0	0	0	0	0	0	0	0	0	0.170202	0	0	0	0	0	0.0418334	0	0	0	0	0	0	0	0	0
chemarfal virus 137	7085	0	0	0	0	0	0	0	0	0	0.0399912	0.0386843	0	0	0	0	0	0	0	0	0	0	0	0	0	0	0	0	0	0	0	0	0	0	0	0.233288	0	0	0	0.128169	0	0	0	0	0	0	0	0.0267412	0
chemarfal virus 138	7077	0	0	0	0	0	0	0	0	0	0	0	0.120562	0	0.250039	0	0	0	0	0	0	0	0	0	0	0	0	0	0	0.0943947	0	0	0	0.296323	0	1.88883	0	0	0	1.52207	0	1.63262	0.888485	0	0	0.165416	0	0.73645	0
crogonang virus 21	6677	0	0	0	0	0	0	0	0	0.0372225	0	0	0	0	0	0	0	0	0	0	0	0	0	0	0	0	0	0	0	0	0	0	0	0	0	0	0	0	0	0	0	0	0	0	0	0	0	0	0
crogonang virus 22	6645	0	0	0	0	0	0	0.17631	0	0	0.0425136	0.145296	0	0	0	0	0	0	0	0	0	0	0	0	0	0	0	0	0	0	0	0	0	0	0	0	0	0	0	0	0	0	0	0	0	0	0	0	0
crogonang virus 23	6615	0	0	0	0	0	0	0	0	0	0	0	0	0	0	0	0.220725	0.233158	0	0	0.109041	0	0	0	0	0	0	0	0	0	0	0	0	0.143808	0	0.0982602	0	0	0	0.124149	0	0	0	0	0	0	0	0.02858	0
crogonang virus 24	6597	0	0	0	0	0	0	0	0	0	0	0	0	0	0	0	0	0	0	0	0	0	0	0	0	0	0	0	0	0	0	0	0	0.1012	0	0	0	0	0	0	0	0	0	0	0	0	0	0.0286555	0
chemarfal virus 7	6583	0	0	0	0	0	0	1.11998	0.135954	0.0724454	1.3099	1.80901	0	0	0.125397	0	0	0	0	0	0	0	0	0	0	0	0	0.582706	0	0	0.153187	0.284947	0.116156	0.796527	0	1.68303	0	0	0	1.63653	0	1.43047	1.30769	0	0	0.0966261	0.0963625	0.576141	0.0301399
chemarfal virus 139	6501	0	0	0	0	0	0	0	0	0	0.119045	0.0615639	0	0	0	0	0.126127	0	0.109939	0	0	0	0	0	0	0	0	0	0	0	0	0	0	0	0	0	0	0	0.110129	0	0	0	0	0	0	0.0350728	0	0.0428988	0
crogonang virus 26	6324	0	0	0	0	0	0	0	0	0	0	0	0	0	0	0	0	0	0	0	0	0	0	0	0	0	0	0	0	0	0	0	0	0	0	0.102288	0.112852	0.253933	0	0	0	0	0	0	0	0	0	0	0
skomarfal virus 12	6030	0	0	0	0	0	0	0	0	0	0	0	0	0.148533	0.238267	0.664576	1.68495	2.52642	1.2016	1.72193	1.32623	0.291143	0	0.128476	0.409442	1.31881	0	0	0	0	0	0	0	0	0	0.608928	0	0	0	0.108005	0	0	0	0	0	0	0	0.0460778	0.0328021
chemarfal virus 140	6010	0	0	0	0	0	0	0	0	0.0411635	0.0467717	0	0.243915	0	0.238877	0	0.189428	0	0	0	0	0	0	0	0	0.131055	0	0.128365	0.456782	0	0.318262	0.402012	0	0.109928	0	0.91728	0	0	0	0.418097	0	1.36987	0	0	0.891562	0.189176	0.127149	0.0605988	0
crogonang virus 28	5988	0.0592924	0	0	0	0	0	0	0	0	0	0	0	0	0	0	0	0	0	0	0	0	0	0	0	0	0	0	0	0	0	0	0	0	0	0	0	0	0	0	0	0	0	0	0	0	0	0	0
chemarfal virus 35	5949	0	0	0	0	0	0	0	0	0	0.164204	0.142493	0.606925	0	0.361058	0	0.190999	0	0	0	0	0	0.108751	0	0.169242	0	0	0.727766	0	0	0.286913	0.179855	0	2.10973	0	3.2882	0	0.126396	0	2.88208	0	2.41897	2.05375	0	0	1.16717	0.190276	2.31565	0.169422
chemarfal virus 141	5805	0	0	0	0	0	0	0	0	0	0	0.0889886	0	0	0.139755	0.122845	1.04881	0.294853	0	0.127103	0.445415	0	0	0	0	0.909093	0	0	0.141671	0.112598	0.120492	0	0	0.548362	0	0.849769	0	0	0	0.447411	0	1.07333	0	0	0	0	0	0	0
chemarfal virus 253	5763	0	0	0	0	0	0	0	0	0	0	0	0	0	0	0	0	0	0	0	0	0	0	0	0	0	0	0	0	0	0	0	0	0	0	0	0	0	0	0	0	0	0	0	0	0	0	0	0
chemarfal virus 142	5731	0	0	0	0	0	0	0	0	0	0	0	0	0	0	0	0	0	0	0	0	0	0	0	0	0	0	0	0	0	0	0	0	0.114631	0	0.238708	0	0	0	0.0680958	0	0	0	0	0	0	0	0	0
chemarfal virus 8	5728	0	0	0	0	0	0	0	0.188409	0	0.316759	1.62289	0	0	0	0	0	0.173888	0	0	0	0	0	0	0	0	0	0	0	0	0	0	0	0	0	0	0	0	0	0	0	0	0	0	0	0	0	0	0
chemarfal virus 143	5703	0	0	0	0	0	0	0.0910992	0	0	0.0491521	0	0	0.155687	0	0.124754	0.197614	0.889811	0.219258	0.76679	0	0.147335	0	0	0	0.285111	0	0	0	0	0	0	0	0.450442	0	1.55328	0	0	0	1.30425	0	1.39169	0.971192	0	0	0.109792	0	0.906415	0
chemarfal virus 144	5583	0	0	0	0	0	0	0	0	0	0.0501498	0.314715	0.451039	0.561404	0.201956	0.372853	0.251588	0	0	0	0	0	0	0	0	0	0	0.577087	0.415669	0	0.991683	0	0	1.35314	0	2.61939	0	0	0	1.92759	0	1.9442	1.82254	0	1.44408	0.537625	0.219866	1.48197	0
crogonang virus 32	5564	0	0	0	0	0	0	0	0	0	0	0	0	0	0	0.306048	0.410769	0.880242	0	1.31941	0.457316	0.308557	0	0	0.126997	0.606794	0	0	0	0	0	0	0	0	0	0	0	0	0	0	0	0	0	0	0	0	0	0	0
skomarfal virus 4	5508	0	0	0	0	0	0	0	0	0	0	0	0	0	0	0	1.94891	0.644817	0.403122	0.352983	0.723015	0.263965	0	0	0	1.51721	0	0	0	0	0	0	0	0	0	0	0	0	0	0	0	0	0	0	0	0	0	0	0
chemarfal virus 36	5485	0	0	0	0	0	0	0	0	0	0	0	0	0	0	0.129043	0.379836	0.40529	0	0.235443	0	0	0	0	0	0	0	0.243936	0.77074	0.211253	0.456552	0.192138	0.480601	0.985839	0	1.60745	0.341918	0	0	1.95014	0.624007	1.83373	0	0	0.541595	0.483389	0.340964	0.587849	0
skomarfal virus 2	5481	0.768963	0	1.85613	1.43582	4.10146	0.138347	0.511384	0.329451	0.122886	0.729482	0.18806	2.19976	1.65932	1.70803	1.75525	2.08888	1.746	1.94173	2.31855	1.96915	1.95368	1.07788	1.14228	1.7495	3.63784	0.720301	1.87014	2.37571	1.91976	2.11233	2.01653	1.90805	2.19378	1.86149	1.81828	0	1.5074	1.70742	1.07614	0.215356	1.31556	1.70141	0.33809	2.17585	1.55166	2.21421	1.77176	2.32224
chemarfal virus 145	5470	0	0	0	0	0	0	0.17221	0	0	0.193738	0.616722	0.674463	0.617697	0.558534	1.06377	1.85666	2.3481	1.08983	1.96002	1.60581	0.796835	0.209229	0.139715	0.595143	1.58154	0	0.847913	0.25975	0	0.457326	0	0	2.48493	0.21829	3.40332	0.128097	0	0	3.19164	0	1.91995	1.10102	0	0	1.15821	0.223415	1.9592	0
chemarfal virus 146	5407	0	0	0	0	0	0	0	0	0	0	0	0	0	0	0	0	0	0	0	0	0	0	0	0	0	0	0	0	0	0	0	0	0	0	0.479863	0	0	0	0.535174	0	0.635981	0	0	0	0	0	0.872123	0
chemarfal virus 37	5361	0	0	0	0	0	0	0.175091	0	0	0	0	0	0	0	0	0	0	0	0.239627	0	0	0	0	0	0.144539	0	0	0	0	0	0	0	0	0	1.34836	0	0	0	1.13826	0	0.886883	0	0	0	0	0	0.608904	0
crogonang virus 161	5346	0	0	0	0	0	0	0	0	0	0	0	0	0	0	0	0	0	0	0	0	0	0	0	0	0	0	0	0	0	0	0	0	0	0	0	0	0	0	0	0	0	0	0	0	0	0	0	0
Sanxia picorna-like virus 9 isolate gangcr11	5319	0	0	0	0	0	0	0	0	0	0	0	0	0	0	0	0	0	0	0	0	0	0	0	0	0	0	0	0	0	0	0	0	0	0	0	0	0	0	0	0.184461	0	0	0	0	0	0	0	0
crogonang virus 171	5277	0	0	0	0	0	0	0	0	0	0	0	0	0	0	0	0	0	0	0	0	0	0	0	0	0	0	0	0	0	0	0	0	0	0	0	0	0	0	0.262363	0	0	0	0	0	0	0	0	0
Culex bastrovirus-like virus isolate gangh01	5258	0	0	0	0	0	0	0	0	0	0	0.138807	0	0	0	0.279285	0.63681	1.25061	0	0.693845	0.607678	0.157783	0	0	0	0.205187	0	0	0	0	0	0	0	0.496931	0	1.43444	0	0	0	1.33877	0	0.645341	0	0	0	0.166716	0	0.38238	0
chemarfal virus 147	5225	0	0	0	0	0	0	0	0	0	0	0	0	0	0	0	0	0	0	0	0	0	0	0	0	0	0	0.144749	0	0	0	0	0	0.299711	0	1.71151	0	0	0	1.17507	0	1.39942	1.20964	0	0	0.167589	0.352562	0.467998	0
crogonang virus 162	5161	0	0	0	0	0	0	0	0	0	0	0	0	0	0	0	0	0	0	0	0	0	0	0	0	0	0	0	0	0	0	0	0	0	0	0	0	0	0	0	0.104724	0	0	0	0	0	0	0	0
chemarfal virus 38	5154	0	0	0	0	0	0	0	0	0	0	0.0523343	0	0	0	0	0	0	0	0	0	0	0	0	0	0	0	0	0	0	0.133583	0	0	0.686866	0	1.68496	0	0	0	1.75707	0.631117	0	0	0	0	0.1695	0	0.877818	0
chemarfal virus 39	5043	0	0	0	0	0	0	0	0	0	0	0	0	0.172481	0	0	0.156675	0.241976	0	0.143442	0	0	0	0	0	0	0	0.34821	0	0	0	0	0	0.776512	0	1.92903	0	0	0.137379	1.71663	0	0.802597	0	0	0	0	0	1.09726	0
chemarfal virus 40	4954	0	0	0	0	0	0	0	0	0	0	0	0	0	0.159812	0.140847	0	0	0	0	0	0	0	0	0	0	0	0	0	0.181911	0.242878	0	0	1.13289	0	2.11506	0.1954	0	0	2.29488	1.25977	1.89775	1.42583	0	0	0.498625	0.123889	1.22188	0.0396106
chemarfal virus 148	4927	0	0	0	0	0.140285	0	0.332058	0	0	0.21063	0.0795244	0	0.17582	0	0.292908	0.368088	1.50136	0	1.02588	0.403595	0.166581	0	0	0.141005	0.434359	0	0	0	0	0	0	0	0.923159	0	2.12414	0	0	0	1.86258	0	1.39301	0	0	0	0.0457056	0	0.680338	0
chemarfal virus 149	4840	0	0	0	0	0	0	0	0	0	0	0	0.166681	0	0	0	0	0	0	0	0	0	0	0	0	0	0	0	0	0	0	0	0	0.316599	0	1.44818	0	0	0	0.856185	0	0	0	0	0	0.0884715	0	0.252907	0
chemarfal virus 41	4828	0	0	0	0	0	0	0	0	0	0	0	0.167025	0	0	0	0	0	0	0	0	0	0	0	0	0	0	0	0	0	0	0	0	0.974329	0	1.83117	0	0	0	1.81041	0	1.6938	0	0	0	0.0886704	0	0.605192	0
chemarfal virus 150	4810	0	0	0	0	0	0	0	0	0	0.0576954	0.0558461	0	0	0	0	0.881051	0	0	0.348496	0	0.29176	0	0	0	0.322283	0	0	0	0	0	0	0	0	0	0.438675	0	0	0	0.417985	0	1.20278	0	0	0	0	0	0.575147	0
crogonang virus 38	4797	0	0	0	0	0	0	0	0	0	0	0	0	0	0	0	0	0	0	0	0	0	0	0	0	0	0	0	0	0	0	0	0	0	0	0	0	0	0	0	0.111728	0	0	0	0	0	0	0	0
chemarfal virus 151	4748	0	0	0	0	0	0	0	0	0	0.580546	1.03065	0	0	0	0	1.59436	1.07521	0.201844	0.425329	0.299745	0.344949	0.132428	0	0	0.885816	0	0	0	0	0	0	0	0.281372	0.138678	1.41096	0	0	0	0.904062	0	1.15389	0	0	0	0	0	0.0393224	0
chemarfal virus 152	4730	0	0	0	0	0	0	0	0	0	0	0.106901	0	0	0.166098	0	0	0.413324	0	0.489443	0	0	0	0	0	0.27764	0	0.218913	0	0	0	0	0	0.451774	0	1.71709	0	0	0	1.09035	0	0	1.04444	0	0.588384	0.129304	0	0.900064	0
skomarfal virus 13	4637	0	0	0.0844277	0	0	0	0	0	0	0.0597064	0.384432	0.172699	1.64035	0	1.34394	1.81303	2.54399	1.19704	2.35523	1.58956	1.76807	0.321221	0	1.16595	1.5554	0	0	0	0	0	0	0	0	0	0.319436	0	0	0	0.225794	0	0	0	0	0	0	0	0.212386	0
chemarfal virus 9	4606	0	0	0	0	0	0	1.53717	0	0.0529726	0.880953	1.07783	0	0	0	0	0	0.385398	0	0	0.149187	0	0	0	0	0	0	0	0	0	0	0	0	0	0	0.667109	0	0	0	0.345279	0	0	0	0	0	0.0487186	0	0.0404799	0
chemarfal virus 266	4601	0	0	0	0	0	0	0	0	0	0	0	0.647876	0.49661	0.499031	0	0	0	0	0	0	0	0	0	0	0	0	0	0.295187	0.326397	0.646316	0.220989	0.15798	1.81516	0	2.91427	0	0.157392	0.148548	2.50382	0.115905	2.36462	2.03364	0	1.05493	0.186048	0.23322	1.2084	0.0425055
crogonang virus 121	4550	0	0	0	0	0	0	0	0	0	0	0	0	0	0	0	0	0.261626	0	0.156481	0	0	0	0	0	0	0	0	0	0	0	0	0	0	0	0.24011	0	0	0	0.102871	0	0	0	0	0	0	0	0.0409553	0
chemarfal virus 42	4546	0	0	0	0	0	0	0	0	0	0	0.11072	0	0	0	0.151511	0.590112	1.36026	0	0.582292	0	0.245522	0	0	0	0.379676	0	0	0	0	0	0	0	0.564142	0	1.74712	0	0	0	1.41024	0	0	1.17553	0	0	0	0	0.68221	0
chemarfal virus 43	4513	0	0	0	0	0	0	0	0	0	0	0.15799	0.398849	0.188885	0.172684	0	0	0	0.150745	0	0	0	0	0	0	0	0	0.375463	0.174968	0	0.260687	0	0	1.55517	0	3.10406	0	0	0	2.72061	0	2.01107	1.85378	0	0	0.856071	0	2.02607	0.0432943
chemarfal virus 44	4476	0	0	0	0	0	0	0	0	0	0	0	0.177794	0	0.173861	0	0.433459	0.733277	0	0.767186	0.152839	0	0	0	0	0.383617	0	0	0	0	0	0	0	1.3698	0	2.25748	0	0	0	2.09274	0	1.98854	1.27298	0	0.606296	0.496627	0	1.213	0
crogonang virus 163	4458	0	0	0	0	0	0	0	0	0	0	0	0	0	0	0	0	0	0	0	0	0	0	0	0	0	0	0	0	0	0	0	0	0	0	0	0	0	0	0	0	0	0	0	0	0.0502458	0	0	0
chemarfal virus 153	4436	0	0	0	0	0	0	0	0	0	0.558582	0.519343	0	0	0	0	0	0	0	0	0	0	0	0	0	0	0	0	0	0	0	0	0	0.336604	0	1.08525	0	0	0	0.413305	0	0	0	0	0	0	0	0	0
chemarfal virus 254	4433	0	0	0.278259	0.135481	0.791783	0	0	0	0	0	0.0602801	0.7859	1.13854	0.396421	1.85514	2.54333	3.02857	1.70809	2.50455	2.26614	1.26498	0.140464	0.38107	0.801343	2.02556	0	0.695742	0	0.372276	0.764564	0	0.226095	2.08795	0	3.45346	0.213511	0	0.266363	3.23076	0	2.47579	1.76602	0	1.00886	0.759577	0.240005	1.75183	0
chemarfal virus 267	4376	0	0	0	0	0.155124	0	0.0614826	0	0	0	0	0.308545	0.640621	0.177122	0.318938	0.176274	0.434374	0	0.161674	0.270185	0	0.198726	0	0	0	0.144409	1.20079	1.16313	0.471756	0.799484	0.438337	0.626242	2.31825	0	2.99523	0.929651	0.332057	0.359148	3.24818	2.25793	2.48724	1.47781	0	1.54648	1.4362	0.443287	1.52361	0.121995
chemarfal virus 154	4355	0	0	0	0	0	0	0	0	0	0	0	0	0	0	0	0	0	0	0	0	0	0	0	0	0	0	0	0	0	0	0	0	0.713803	0	1.55042	0	0	0	1.56583	0	1.41109	0	0	0	0.259141	0	1.2215	0
chemarfal virus 255	4349	0	0	0	0	0	0	0	0	0	0	0	0	0	0	0	0	0	0	0	0.156585	0	0	0	0	0	0	0	0	0	0	0	0	0	0	0	0	0	0	0	0	0	1.19351	0	0	0	0	0	0
Narnaviridae sp. Isolate mfalmsk6	4344	0	0	0	0	0.627722	0	0	0	0	0	0.0614317	0	1.86934	0	2.03619	2.5855	3.11712	1.62723	2.71418	2.13129	1.91168	0.336269	0.169629	1.12708	2.13816	0	0.169023	0	0	0	0	0	0	0	1.42981	0	0	0	1.12987	0	0	0	0	0	0.0514892	0	0.640127	0
crogonang virus 149	4342	0	0	0	0	0	0	0	0	0	0	0	0	0	0	0	0	0	0	0	0	0	0	0	0	0	0	0	0	0	0	0	0	0	0	0	0	0	0	0.177288	0	0	0	0	0	0	0	0	0
crogonang virus 42	4314	0	0	0	0	0	0	0	0	0	0	0	0	0	0	0	0	0	0	0	0	0	0	0	0	0	0	0	0	0	0	0	0	0	0	0	0	0	0	0	0.12262	0	0	0	0	0	0.0753803	0	0
crogonang virus 43	4298	0	0	0	0	0	0	0	0	0	0	0	0	0	0	0.158829	0	0.157606	0	0.164117	0	0.186371	0	0	0	0	0	0	0	0	0	0	0	0.34406	0	0.336917	0	0	0	0.0886167	0	0	0	0	0	0	0	0	0
skomarfal virus 5	4272	0	0	0	0	1.6847	0	0	0	0	0.255236	0.141846	0.673054	0.701487	0.709829	1.3174	2.3684	1.05475	1.47615	1.36935	1.48587	0.317725	0	0	0.366832	1.6347	0	0.344296	0.75717	0.478705	0.709921	0.132654	0	0.978164	0	0.885553	0	0	0.731774	0.622035	0	1.34324	0.926272	0.344249	1.74142	0.076273	0.269824	0.746773	0
chemarfal virus 45	4242	0	0	0	0	0	0	0	0	0	0	0	0	0	0	0.277553	0.87248	1.23501	0.506149	1.02276	0.368325	0.372453	0	0	0.160026	0.242686	0	0.172377	0	0	0	0	0.290419	0.420343	0	1.42385	0	0	0.275236	1.15886	0	0	0	0	0	0.0526552	0	0.508871	0
chemarfal virus 155	4238	0	0	0	0	0	0	0	0	0	0	0	0	0	0	0	0	0	0	0	0	0	0	0	0	0	0	0	0	0	0.157752	0	0	0.770974	0	0.969518	0	0	0	1.57734	0	1.19996	1.20403	0	0	0.19882	0	1.21048	0
crogonang virus 117	4209	0.0821079	0	0	0	0	0.0567426	0.168598	0.14942	0	0.0653422	0.337687	0	0	0	0	0	0	0	0	0	0	0	0	0	0	0	0	0	0	0	0	0	0	0	0	0	0	0	0.0903084	0	0	0	0	0	0	0.111063	0.0441103	0
chemarfal virus 156	4191	0	0	0	0	0	0	0	0	0	0	0	0.257785	0.200496	0	0.760016	1.27353	1.58251	0.660369	0.880416	0.722601	0.504939	0.147339	0	0	0.743992	0	0.348866	0	0	0.159233	0	0	0.514785	0	1.26083	0	0	0	0.962974	0	0.723429	0	0	0	0	0	0.229903	0
chemarfal virus 157	4189	0	0	0	0	0	0	0	0	0	0	0	0	0	0	0	0	0.161032	0	0.167659	0	0	0	0	0	0	0	0	0	0	0	0	0	0.456309	0	1.86669	0	0	0	1.29181	0	1.06927	0.933792	0	0	0.182449	0	0.745477	0
crogonang virus 45	4126	0	0	0	0	0	0	0	0.0973782	0	0	0	0	0	0	0	0	0	0	0	0	0	0	0	0	0	0	0	0	0	0	0	0	0	0	0	0	0	0	0	0	0	0	0	0	0	0	0	0
chemarfal virus 10	4125	0	0	0	0	0	0	0.554046	0	0.0587491	1.56859	1.90723	0	0	0	0	0	0	0	0	0	0	0	0	0	0	0	0	0	0	0	0	0	0	0	0.148341	0	0	0	0.112207	0	0	0	0	0	0	0	0	0
crogonang virus 46	4123	0	0	0	0	0	0	0	0	0	0	0	0	0	0	0	0	0.645468	0	0.427396	0	0	0	0	0	0	0	0	0	0	0	0	0	0	0	0.258804	0	0	0	0.0920058	0	0	0	0	0	0.0540841	0	0	0
chemarfal virus 46	4111	0	0	0	0	0	0	0	0	0	0.0667859	0.14656	0	0	0	0	0	0.163577	0	0.561164	0	0	0	0	0	0	0	0	0	0	0	0	0	0.152622	0	1.47721	0	0	0.16329	1.24173	0	0.730229	0	0	0	0.102438	0.0787841	0.915079	0
chemarfal virus 158	4103	0	0	0	0	0	0	0.46929	0	0	0.592707	0.256321	0	0	0	0	0	0	0	0.342932	0	0	0	0	0	0	0	0.479277	0	0	0.162083	0	0	1.14202	0	2.40757	0	0	0	2.12832	0	1.67217	0.941761	0	0	0.531324	0	1.2759	0
skomarfal virus 15	4093	0	0	0	0	0	0	0	0	0	0	0.194353	0	0.740808	0	2.66344	3.27858	3.94182	2.52713	3.41196	2.9033	0.948354	0.541764	0.801064	1.44375	2.2753	0	0.177526	0.320991	0	0.162413	0	0	0.153187	0.157272	1.39083	0.599897	0.173477	0.227285	0.859706	0	0	0	0	0	0	0	0	0
chemarfal virus 159	4090	0	0	0	0	0	0	0	0	0	0	0	0	0	0	0	0	0	0	0	0	0	0	0	0	0	0	0	0	0	0	0	0	0	0	1.15046	0	0	0	1.01186	0	0	0.942982	0	0	0	0	0.395362	0
crogonang virus 164	4064	0	0	0	0	0	0	0	0	0	0	0	0	0	0	0	0	0	0	0	0	0	0	0	0	0	0	0	0	0	0	0	0	0	0	0	0	0	0	0	0	0	0	0	0	0	0.0796166	0	0.0478232
chemarfal virus 160	4038	0	0	0	0	0	0	0	0	0	0.0679036	0	0	0	0	0	0	0	0	0	0	0	0	0	0	0	0	0	0	0	0	0	0	0	0	0.351752	0	0	0	0	0	0.736572	0	0	0	0	0	0	0
chemarfal virus 47	4037	0	0	0	0	0	0	0	0	0	0	0	0	0	0	0	0	0	0	0	0	0	0	0	0	0	0	0	0	0	0	0	0	0.64645	0	0.792414	0	0	0	1.14655	0.129889	1.15715	0	0	0	0	0	0.336525	0
chemarfal virus 48	4025	0	0	0	0	0	0	0	0	0	0	0	0	0.207069	0	0	0	0	0	0	0	0	0	0	0	0	0	0.17998	0	0	0	0	0	1.29466	0	1.95264	0	0	0	2.3663	0.956272	0	1.10866	0	0	0.0553204	0.258305	1.25238	0
chemarfal virus 49	4013	0	0	0	0	0	0	0.24211	0	0	0.24707	0.0661312	0	0.207561	0	0.168175	0	0	0	0.239982	0	0	0	0	0	0	0	0.520828	0	0	0	0.290194	0	1.26648	0	2.48318	0	0	0	2.25228	0	1.87459	0.950302	0	0.64245	0.579008	0.0805401	1.45866	0
chemarfal virus 50	3999	0	0	0	0	0.091627	0	0	0	0	0	0	0	0	0	0	0	0.167378	0	0.174217	0	0	0	0	0	0	0	0	0	0.155229	0	0	0	0.821349	0	1.36659	0	0	0.167085	1.04755	0	0.740017	0	0	0	0.484439	0.0807974	0.722281	0
chemarfal virus 51	3996	0	0	0	0	0	0	0	0	0	0	0	0	0	0	1.59363	0	0	0	0	0	0	0	0	0	0	0	0	0	0	0	0	0	0	0	0	0	0	0	2.37682	0	0.740284	0	0	0	0.46474	0	0.0463403	0
chemarfal virus 275	3964	0	0	0	0	0	0	0	0	0	0.0690755	0	0.330915	0.350366	0	0	0.635079	1.08448	0	0.987364	0.3854	0	0	0	0	0.531893	0	0.25093	0	0	0	0.247967	0	1.48398	0	2.59733	0	0	0	2.18794	0	1.62136	1.2313	0	0	0.496661	0	1.87116	0
crogonang virus 52	3913	0	0	0	0	0	0	0	0	0	0	0.067696	0	0	0	0	0	0	0	0	0	0	0	0	0	0	0	0	0	0	0	0	0	0	0	0.215853	0	0	0	0.271887	0.133433	0	0	0	0	0	0	0	0
skomarfal virus 16	3863	0	0	0	0.212234	0	0.0614809	0.180936	0.385926	0.364503	0.332417	0	0.888795	0.99613	0.585708	1.26576	1.57821	2.04344	1.35359	1.94629	1.54061	1.26928	0.32129	0.416978	0.537338	1.26803	0	0.315982	0.999299	0.897297	0.845482	0.814962	1.0876	1.17943	0.454766	0.271732	0	0.556443	0.468781	0.470087	0	0	0	0	0	0.53228	1.08324	0.598817	0.845149
crogonang virus 53	3860	0	0	0	0	0	0	0	0	0	0	0	0	0	0	0	0.195222	0.295407	0	0.179355	0	0.203234	0	0	0	0	0	0	0	0	0	0	0	0	0	0.156883	0	0	0	0	0	0	0	0	0	0	0	0	0
chemarfal virus 11	3830	0	0	0	0	0	0	0.423364	0	0	1.03038	1.67933	0.201731	0	0	0.174787	1.05292	0	0	0.180504	0.394248	0	0	0	0	0.424591	0	0	0.483744	0	0.17162	0.300191	0.183854	0.807793	0	0.403942	0	0	0	0.379683	0	0	0	0	0	0.057957	0.214973	0.0482412	0
chemarfal virus 52	3822	0	0	0	0	0	0	0	0	0	0	0	0	0	0	0	0	0	0	0	0	0	0	0	0	0	0	0	0	0	0	0	0	0.280091	0	1.41941	0	0	0	1.49098	0	1.01735	0	0	0	0.0580705	0	0.909697	0
chemarfal virus 53	3810	0	0	0	0	0	0	0	0	0	0	0	0	0	0	0	0	0.597824	0	0.407233	0.241372	0	0	0	0	0	0	0	0	0	0.295426	0	0	0.761233	0	1.24379	0.297776	0	0	1.6244	0.688295	0.757293	0.970376	0	0	0.0582417	0.215862	0.603313	0
chemarfal virus 123	3787	0	0	0	0	0	0	0.130805	0	0.0636259	0.133831	0.328972	0.203559	0	0.272498	0	0	0	0	0	0	0	0	0	0	0	0	0	0	0	0	0	0	0.763408	0	2.63198	0	0	0	2.33874	0	1.82906	0	0	0	0.253852	0.31798	2.28705	0
flactilig virus 1 isolate mfalml52	3757	0	0	0	0	0	0	0	0	0	0	0	0.569631	0.471796	0.484708	0.244943	0	0	0.242466	0	0.176821	0	0	0	0	0	0.54741	1.11736	1.28277	0.746107	0.570226	0.798	0.745621	0.164581	2.23048	1.96576	2.12259	2.17368	0.739964	0	0	0	0	0	0	0	0	0	0
crogonang virus 56	3721	0	0	0	0	0	0	0	0	0	0	0	0	0	0	0	0	0	0	0	0	0	0	0	0	0	0	0	0	0	0	0	0	0	0	0	0	0	0	0.100872	0	0	0	0	0	0	0	0	0
chemarfal virus 161	3686	0	0	0	0	0	0	0	0	0	0	0	0	0	0	0	0	0	0	0	0	0	0	0	0	0	0	0	0	0	0	0	0	0.790008	0	1.19258	0	0	0	1.10535	0	0.769184	0	0	0	0.276474	0	0.551882	0
chemarfal virus 54	3670	0	0	0	0	0	0	0	0	0	0	0	0	0.222715	0	0	0	0	0	0	0	0	0	0	0	0	0	0.740782	0	0	0	0	0	0.678839	0	1.8103	0	0	0	1.53657	0	1.44627	0	0	0	0.310252	0	0.762049	0
crogonang virus 165	3663	0	0	0	0.124599	0	0	0	0.139089	0	0	0.0719532	0	0	0	0	0	0	0	0	0	0	0	0	0	0	0	0	0	0	0	0	0	0	0	0	0	0	0	0	0	0	0	0	0	0	0	0	0
chemarfal virus 55	3658	0	0	0	0	0	0	0	0	0	0	0	0	0	0	0	0	0	0	0	0.180735	0	0	0	0	0	0	0	0	0	0	0	0	0.720914	0	1.61944	0	0	0	1.73073	0.73436	1.19712	0	0	0	0.160899	0	0.653764	0
chemarfal virus 276	3656	0	0	0	0	0	0	0	0	0	0	0	0	0.567055	0	0.181582	0	0.405338	0.358047	0.747309	0	0.460915	0	0	0.308323	0.437297	0	0.194603	0	0	0.178315	0	0	0.895737	0	2.26821	0	0	0	1.87028	0	1.54927	0.986412	0	0.674022	0.182831	0	1.4688	0
chemarfal virus 162	3580	0	0	0	0	0	0	0	0	0	0.075872	0.0734879	0	0	0	0	0	0	0	0.190697	0.183944	0	0	0	0	0	0	0	0	0	0	0	0	0	0	0.553911	0	0	0	0.16896	0	0	0	0	0	0	0	0	0
chemarfal virus 163	3564	0	0	0	0	0	0	0	0	0	0.0761845	0	0	0	0	0	0	0	0	0	0	0	0	0	0	0	0	0	0	0	0	0	0	0	0	0.382686	0	0	0	0	0	0	0	0	0	0	0	0	0
chemarfal virus 56	3552	0	0	0	0	0	0	0	0	0	0	0	0	0	0	0	0	0	0.183905	0	0	0	0	0	0	0	0	0	0	0	0	0	0	0.172416	0	1.32903	0	0	0	1.17914	0	0.782571	0	0	0	0	0	0.540359	0
chemarfal virus 4	3552	0	0	0	0	0	0	0	2.59311	0.0675241	0.578609	0	0	0	0	0	0.208647	0	0	0	0	0	0	0	0	0	0	0	0.461057	0	0	0	0	0	0	1.58913	0	0	0	0	0	0	0	0	0	0.0902256	0	0.330436	0
chemarfal virus 164	3533	0	0	0	0	0	0	0	0	0	0	0.193256	0	0.22942	0	0	0	0	0	0	0	0	0	0	0	0	0	0	0	0	0.183377	0	0	0.239292	0	1.27477	0	0	0	1.05672	0	1.21128	0	0	0	0	0	0.491563	0.0545765
chemarfal virus 165	3471	0	0	0	0	0	0	0	0	0	0	0	0	0	0	0	0	0	0	0	0	0	0	0	0	0	0	0	0	0	0	0	0	0	0	1.35744	0	0	0	0.760791	0	0	0	0	0	0.0635327	0	0.396339	0
chemarfal virus 166	3458	0	0	0	0	0	0	0	0	0	0	0	0	0	0	0	0	0	0	0	0	0	0	0	0	0	0	0	0	0	0	0	0	0.176267	0	1.00979	0	0	0	0.648012	0	0	0	0	0	0	0.0921813	0	0
chemarfal virus 167	3457	0	0	0	0	0	0	0	0	0	0	0	0	0	0	0	0	0	0	0	0	0	0	0	0	0	0	0	0	0	0	0	0	0.720688	0	1.56188	0	0	0	0.889534	0	0.792424	0	0	0	0	0	0.497985	0
crogonang virus 63	3397	0	0	0	0	0.106025	0	0	0	0	0	0	0	0	0	0	0	0.635603	0.190693	0.751898	0.426078	0.430589	0	0	0	0.210371	0	0	0	0	0	0	0	0	0	0	0	0	0	0.176435	0	0	0	0	0	0	0	0	0
chemarfal virus 168	3363	0	0	0	0	0	0	0	0	0	0	0	0	0	0	0	0	0	0	0	0	0	0	0	0	0	0	0	0	0	0	0	0	0.180341	0	1.26077	0	0	0	0.401188	0	0	0	0	0	0	0	0.102981	0
chemarfal virus 169	3343	0	0	0	0	0	0	0.0788457	0	0	0	0	0.224624	0	0	0	0	0	0	0	0	0	0	0	0	0	0	0	0	0	0.191796	0	0	1.29887	0	2.23442	0	0	0	1.95132	0	1.69373	0	0	0	0.218601	0.2686	1.55625	0
chemarfal virus 57	3339	0	0	0	0	0	0	0	0	0	0	0	0	0	0	0	0.472513	0.962162	0	0.526906	0	0	0	0	0	0	0	0	0	0	0	0	0	0.360995	0	1.57072	0	0	0	1.2997	0	1.23433	0	0	0	0	0	0	0
crogonang virus 64	3334	0	0	0	0	0	0	0	0	0	0	0	0	0	0	0	0	0	0	0	0	0	0	0	0	0	0	0	0	0	0	0	0	0	0	0	0	0	0	0	0	0	0	0	0	0	0	0	0
chemarfal virus 58	3327	0	0	0	0.206758	0	0.131346	0	0	0.0717328	0	0	0	0	0	0	0	0	0	0	0	0	0	0	0	0	0	0	0	0	0	0	0	0.250537	0	0.816433	0	0.205217	0	1.35204	0.213392	0.806429	0	0	0	0	0	0.395798	0
chemarfal virus 59	3324	0	0	0	0	0	0	0	0	0	0	0.14524	0	0	0	0	0	0	0	0	0	0	0	0	0	0	0	0	0	0	0	0	0	0	0	1.0742	0	0	0	1.10903	0	0.80676	0	0	0	0	0	0.206598	0
skomarfal virus 17	3324	0	0	0.203765	0	1.26097	0	0.146259	0	0	0	0.14524	0.483397	0.884094	0.562501	0.894934	1.09808	1.91773	0.934794	1.9234	1.39043	1.21989	0.178764	0.210713	0	0.848212	0	0	0	0	0.192681	0	0	0	0	0.480159	0	0	0	0.306295	0	0	0	0	0	0	0	0	0
chemarfal virus 60	3309	0	0	0	0	0	0.185431	0	0	0	0.236244	0.113678	0.226422	0	0	0	0	0	0	0	0	0	0	0	0	0	0	0	0	0	0	0	0	0.451944	0.187459	1.74676	0	0	0	1.79756	0.431568	1.7211	0	0	0.964831	0.150176	0.174415	1.00185	0
chemarfal virus 277	3302	0	0	0	0	0	0	0	0	0	0	0	0	0.241712	0	0	0	0	0	0	0	0	0	0	0	0	0	0.35254	0	0	0	0.164998	0	0.892949	0	2.01702	0	0	0	1.6243	0	0.962221	1.02628	0	0	0.175158	0	0.781179	0
skomarfal virus 38	3289	0	0	0	0	0	0	0	0	0	0	0.0794287	0	0.739228	0	1.21956	1.15599	1.53712	0.26813	2.21384	1.3241	1.81579	0.359209	0	1.32452	1.35339	0	0	0	0	0	0	0	0.492107	0	1.53715	0	0	0	1.09301	0	0	0	0	0	0	0	0.757387	0
chemarfal virus 170	3288	0	0	0	0	0	0	0	0	0.134639	0	0	0	0	0	0	0	0	0	0	0	0	0	0	0	0	0	0	0	0	0	0	0	0.183694	0	1.34631	0	0	0	0.946503	0	1.07684	0	0	0	0	0	0.503736	0
chemarfal virus 61	3264	0	0	0	0	0	0	0	0	0	0	0	0.228848	0	0	0.438428	0	0	0	0	0	0	0	0	0	0	0	0.355342	0.226851	0.312346	0.195533	0.380691	0.209099	0.648102	0	1.19492	0	0	0	1.42543	0.468394	0	0	0	0	0.125495	0.176391	0.524208	0
chemarfal virus 171	3255	0	0	0	0	0	0	0	0	0	0	0	0	0	0.224531	0	0	0	0	0	0	0	0	0	0	0	0	0	0	0	0	0	0	0	0	0.770981	0	0	0	0.624596	0	0	0	0	0	0	0	0.435839	0
crogonang virus 66	3250	0	0	0	0	0	0	0	0	0	0	0	0	0	0	0	0	0	0	0	0	0	0	0	0	0	0	0	0	0	0	0	0	0	0	0.308252	0	0	0	0	0	0	0	0	0	0.0675333	0	0	0
skomarfal virus 18	3244	0	0	0	0	0	0	0	0	0	0	0	0.229943	0.245013	0	0.934757	1.6619	2.63544	1.29583	1.87107	1.30547	0.495567	0	0	0.592503	1.31339	0	0	0	0	0	0	0	0	0	0.522413	0	0	0	0	0	0	0	0	0	0	0	0	0
chemarfal virus 12	3242	0	0	0	0	0	0	0.116579	0	0	0.94445	1.18331	0	0	0	0	0	0	0	0	0	0	0	0	0	0	0	0	0	0	0	0	0	0	0	0.181284	0	0	0	0	0	0	0	0	0	0	0	0	0
crogonang virus 67	3223	0	0	0	0	0	0	0	0	0	0	0	0	0	0	0	0	0	0	0	0	0	0	0	0	0	0	0	0	0	0	0	0	0	0	0	0	0	0	0	0.157356	0	0	0	0	0	0.0981953	0	0
chemarfal virus 62	3182	0	0	0	0	0	0	0.0824787	0	0	0	0.0818627	0	0	0	0	0	0.275633	0	0	0	0	0	0	0	0	0	0	0	0	0	0	0	0.319743	0	1.3936	0	0	0	1.28138	0	0	0	0	0	0.0995971	0	0.356538	0
chemarfal virus 172	3149	0	0	0	0	0	0	0	0	0	0	0	0	0	0	0	0	0	0	0	0	0	0	0	0	0	0	0	0	0	0	0	0	0.261167	0	0.496012	0	0	0	0.318339	0	0	0	0	0	0	0	0	0
crogonang virus 69	3128	0	0	0	0	0.161499	0	0	0	0	0	0	0	0	0	0	0.230543	0.204428	0.203767	0.506288	0	0	0	0	0	0	0	0	0	0	0	0	0	0.262482	0	0.701302	0	0	0	0.480244	0	0	0	0	0	0	0	0.109815	0
chemarfal virus 173	3125	0	0	0	0	0	0	0	0	0	0	0	0	0	0	0	0	0	0	0	0	0	0	0	0	0	0	0	0	0	0	0	0	0.191438	0	1.48131	0	0	0	1.17861	0	0	0	0	0	0	0	0.270429	0
chemarfal virus 174	3121	0.107435	0	0	0	0.424115	0	0	0	0	0	0	0	0	0	0	0	0	0	0	0	0	0	0	0	0	0	0	0.694229	0	0.444699	0	0	1.07247	0	1.38754	0.690927	0	0.20445	1.5746	0.722955	1.38096	0	0	1.26564	0.183438	0.101058	0.479779	0
chemarfal virus 63	3095	0	0	0	0	0	0	0	0	0	0	0	0	0	0	0	0	0.345391	0.205497	0.509463	0.346357	0	0	0	0	0	0	0	0	0	0	0	0	0	0	1.17136	0	0	0	0.958766	0	0	0	0	0	0	0	0.414843	0
chemarfal virus 256	3078	0	0	0	0	0	0	0	0	0	0.0870798	0.12112	0.392931	0.662272	0.316784	0.750061	0.979592	1.6816	0.638123	1.55177	1.10223	0.675939	0	0	0.28353	0.896406	0	1.04423	1.52336	1.04327	0.98874	0.717199	0.838999	1.91375	0	3.02175	0	0.296526	0.49605	2.61136	0.16353	2.37576	2.01804	0	0	0.825077	0.851876	2.16506	0.0900986
skomarfal virus 52	3038	0	0.515674	0	0.185882	2.24475	0	0.157795	0	0	0.464199	0	0.510016	0	0	0.408527	0	0.209231	1.15392	0.3616	0.645226	0	0	0	0.351059	0.49003	0	0	0	0	0	0	0	0	0	0	0	0	0	0	0	0	0	0	0	0	0	0	0
chemarfal virus 175	3026	0	0	0	0	0	0	0	0	0	0	0.0856922	0	0	0	0	0	0	0	0	0	0	0	0	0	0	0	0	0	0	0	0	0	0	0	0.425708	0	0	0	0.41623	0	0	0	0	0	0	0	0.113073	0
chemarfal virus 64	3018	0	0	0	0	0	0	0	0	0	0	0	0	0	0	0	0	0.21033	0	0	0	0	0	0	0	0	0	0	0	0	0	0	0	0.33187	0	0.885244	0	0	0	1.2944	0.380027	0.842418	0	0	0	0	0	0.489579	0
Picornavirales sp. isolate msk6p1	3015	0	0	0.12386	0	0.2866	0	0	0	0	0	0	0	0.420137	0	0.780716	1.41611	1.74728	0.542147	1.28622	0.930152	0.683041	0	0	0.211344	0.580767	0	0	0	0	0	0	0	0	0	0.325124	0	0	0	0.194428	0	0	0	0	0	0	0	0	0
chemarfal virus 278	2996	0	0	0	0	0	0	0.324416	0	0	0	0	0	0	0	0.213102	0	0	0	1.53069	1.48148	0.97576	0	0	0.978453	1.07745	0	0	0	0	0	0	0	0.649999	0	1.72993	0	0	0	0.986163	0	0	0	0	0	0.105088	0	0.859306	0
chemarfal virus 65	2994	0	0	0	0	0	0	0	0	0	0	0	0	0.260374	0	0	0	0	0	0	0	0	0	0	0	0	0	0.227968	0	0	0	0	0	0.52019	0	0.91868	0	0	0	1.04427	0	0	1.06498	0	0	0	0	0.66341	0
chemarfal virus 66	2984	0	0	0	0	0	0	0	0	0	0	0	0	0	0	0	0	0	0	0	0	0	0	0	0	0	0	0	0	0	0	0	0	0.591136	0	1.77886	0	0	0	1.40154	0	0.846634	0	0	0	0.135604	0	0.698621	0
chemarfal virus 67	2963	0	0	0	0	0	0	0	0	0	0	0	0	0	0	0	0	0	0	0	0	0	0	0	0	0	0	0	0	0	0	0	0	0.199821	0	1.58445	0	0	0	1.29661	0	0	0	0	0	0	0	0.163036	0
chemarfal virus 176	2957	0	0	0	0	0	0	0	0	0	0	0	0	0	0	0	0	0	0	0	0	0	0	0	0	0	0	0	0.244819	0	0	0	0	0	0	0.743806	0	0	0	0.5887	0	0	0	0	0	0	0	0.298656	0
crogonang virus 74	2947	0	0	0	0	0	0	0	0	0	0	0	0	0	0	0	0	0	0	0	0	0	0	0	0	0	0	0	0	0	0	0	0	0	0	0	0	0	0	0	0	0	0	0	0	0	0.106349	0	0
chemarfal virus 177	2936	0	0	0	0	0	0	0	0	0	0.0908793	0	0	0	0	0	0	0	0	0	0	0	0	0	0	0	0	0	0	0	0	0	0	0	0	0.331239	0	0	0	0	0	0.852681	0	0	0	0	0	0	0
chemarfal virus 68	2915	0	0	0	0	0	0	0	0	0	0	0	0	0	0	0	0	0	0	0	0	0	0	0	0	0	0	0	0	0	0	0	0	0.781598	0	1.68604	0	0	0	1.7336	0.467049	1.40942	0	0	0	0.243116	0.107383	0.846342	0
Nelson wasp-associated virus 3 isolate mfalml176	2906	0	0	0	0	0	0	0	0	0	0	0	0.523438	0	0.245092	0.471168	0.243998	0.360615	0	0	0.361608	0	0	0	0	0	0	0.233306	0.976592	0.443066	0.509949	0.311818	0.310046	0.631073	0	1.5157	0	0	0.21635	1.16312	0	1.12623	1.07683	0	0	0.194369	0.193892	0.59571	0
chemarfal virus 178	2887	0	0	0	0	0	0	0	0	0	0	0	0	0	0	0	0	0.362224	0	0.22625	0	0	0	0	0	0	0	0	0	0	0	0	0	0.446981	0	0.93261	0	0	0	0.974266	0	0	0	0	0	0	0	0.351577	0
chemarfal virus 70	2886	0	0	0	0	0	0	0	0	0	0	0	0	0	0	0	0	0	0	0	0	0	0	0	0	0	0	0	0.249399	0	0	0	0	0.531391	0	0.679669	0	0	0	1.11284	0.172503	0	0	0	0	0.075351	0	0.0629248	0
skomarfal virus 3	2879	0	0	0	0	0.392377	0	0.165041	0	0	0.0924998	0	0	2.15854	0	1.48661	2.02222	2.8399	1.42109	3.28054	1.90142	1.76496	0.798774	0.235781	1.00819	1.92853	0	0.234996	0	0	0	0	0	0	0	0	0	0	0.557147	0	0	0	0	0	0	0	0	0	0
chemarfal virus 179	2878	0	0	0.12896	0.107871	1.06473	0	0	0	0.081928	0	0.163962	0.410537	0.268197	0	0.723139	1.4106	0	0.744679	0.646296	0	0.792553	0	0	0	0.506063	0	0.49892	0.753419	0.529943	0.811711	0.59289	0.230805	0.846025	0	0.753469	0	0	0.362474	0.201826	0	0	0	0	0	0	0.233071	0.210955	0
Chanjiang crawfish virus 2 isolate mfalml176	2857	0	0	0	0	0	0	0	0	0	0	0	0	0	0	0	0	0	0	0	0	0	0	0	0	0	0	0.388605	0	0	0	0	0	0	0	1.16199	0	0	0	1.08769	0	0.862884	0	0	0	0.0760526	0	0.288913	0
chemarfal virus 180	2829	0	0	0	0.196913	0	0	0	0	0	0.0939698	0	0	0.271649	0.25016	0	0	0	0	0.22985	0	0	0	0	0	0	0	0.321364	0.253205	0	0.219091	0	0	0.207342	0	1.54207	0	0	0	1.20535	0	1.36628	1.08753	0	0	0	0.110266	0.46369	0
chemarfal virus 181	2805	0	0	0	0	0	0	0.0924594	0	0	0.451364	0.688655	0	0	0	0	0.250668	0.524557	0	0.492883	0.223516	0.588176	0	0	0	0.460417	0	0	0	0	0	0	0	0	0	1.0366	0	0	0	0.523896	0	0	0	0	0	0	0	0.274684	0
skomarfal virus 39	2797	0	0	0	0	0	0	0	0	0	0	0	0	0.654798	0	1.04835	1.95939	2.24995	0.93951	1.98186	1.65201	0.802976	0	0	0	1.21791	0	0	0	0	0	0	0	0	0	0	0	0	0	0.328471	0	0	0	0	0	0	0	0	0
crogonang virus 150	2783	0	0	0	0	0	0	0	0	0	0	0	0	0	0	0	0	0	0	0	0	0	0	0	0	0	0	0	0	0	0	0	0	0	0	0	0	0	0	0.0699601	0	0	0	0	0	0	0	0.0650874	0
chemarfal virus 13	2737	0	0	0	0	0	0.0844473	1.03533	0.42192	0.531658	0.836806	1.66367	0	0	0	0	0	0	0	0	0	0	0	0	0	0	0	0	0	0	0	0	0	0	0	0	0	0	0	0	0	0	0	0	0	0	0	0	0
crogonang virus 78	2731	0	0.142997	0	0.202557	0.375806	0	0	0.0980059	0	0	0.134347	0	0	0	0.229144	0.974184	0	0.226788	0.448201	0.533975	0	0	0	0	0.612856	0	0	0	0	0	0	0	0	0	0	0	0	0	0	0	0	0	0	0	0	0	0	0
chemarfal virus 72	2718	0	0	0	0.203331	0	0	0	0	0	0	0	0	0	0	0	0	0	0	0	0	0	0	0	0	0	0	0	0	0	0	0.265339	0	0.50909	0	1.06087	0.227995	0.240397	0.227979	1.41441	0.308692	1.24393	0	0	0	0.146856	0	0.366309	0
crogonang virus 79	2701	0	0	0	0	0	0	0	0	0	0	0	0	0.45036	0	0.82092	1.11947	1.63815	0.838437	1.17271	0.579323	0.432264	0	0	0.439218	0.691868	0	0	0	0	0	0	0	0	0	0	0	0	0	0	0	0	0	0	0	0	0	0	0
chemarfal virus 73	2699	0	0	0	0	0	0	0	0	0	0	0	0	0	0	0	0	0	0	0	0	0	0	0	0	0	0	0	0	0	0	0	0	0.292717	0	1.16702	0	0	0	1.26887	0	0	0	0	0	0.0801176	0	0.69907	0
skomarfal virus 40	2669	0	0	0	0	0	0	0	0	0	0	0	0	0.872093	0	0.979207	1.75447	1.97311	0.796744	1.85504	1.21912	1.05524	0	0	0.442519	1.26599	0	0	0	0	0	0	0	0	0	0	0	0	0	0	0	0	0	0	0	0	0	0	0
crogonang virus 139	2661	0	0	0	0	0	0	0.273078	0	0.0879744	0.484945	0.456418	0	0	0	0	0	0	0	0	0	0	0	0	0	0	0	0	0	0	0	0	0	0	0	0	0	0	0	0	0	0	0	0	0	0	0	0	0
skomarfal virus 20	2617	0	0	0	0	0	0	0	0	0	0	0	0	0.381904	0	1.33581	1.94478	2.37546	0.997606	2.05882	1.64626	0.827443	0	0	0.447998	1.40947	0	0	0	0	0	0	0	0	0	0	0	0	0	0.241424	0	0	0	0	0	0	0	0	0
crogonang virus 81	2617	0	0	0	0	0.58787	0	0	0	0	0	0	0	0	0	0.236832	0.638339	0.851708	0.234417	1.20638	0.755058	0.440964	0	0	0.236076	0.257424	0	0	0	0	0.23281	0	0	0	0	0.55231	0	0	0	0.344038	0	0	0	0	0	0	0	0	0.0721667
chemarfal virus 182	2590	0	0	0	0	0	0	0	0	0	0	0	0	0	0	0.238731	0	0.237041	0	0.516682	0	0	0	0	0	0	0	0	0	0	0	0	0	0.602896	0	1.56039	0	0	0	1.19968	0	0.899893	0	0	0	0.15297	0	0.870874	0
chemarfal virus 74	2586	0	0	0	0	0	0	0.709064	0	0	0.184274	0.403367	0	0	0	0	0	0.320289	0	0.607761	0	0	0	0	0	0.259746	0	0	0	0	0.234965	0	0	0.72845	0	0.361523	0	0	0	1.32484	0	2.90524	0	0	0	0.548673	0	0	0
crogonang virus 83	2584	0	0	0	0	0	0	0	0	0	0	0	0	0	0	0.239157	0.43066	0	0	0	0	0	0	0	0	0.259897	0	0	0	0	0	0	0	0	0	0	0	0	0	0	0	0	0	0	0	0	0	0	0
Picornavirales sp. isolate msk6p2	2564	0	0	0	0	0	0	0	0	0	0	0	0	0.588497	0	0.943083	1.35771	1.72783	0.730973	1.26292	1.06733	0.835018	0	0	0	0.774806	0	0	0	0	0	0	0	0	0	0	0	0	0	0.221158	0	0	0	0	0	0	0	0	0
chemarfal virus 75	2556	0	0	0	0	0	0	0	0	0	0	0	0	0	0	0	0	0	0	0.248506	0	0	0	0	0	0	0	0.257345	0	0	0	0	0	0.224603	0	1.65345	0	0	0	1.46488	0	0.904913	0	0	0	0	0	0.987401	0
chemarfal virus 76	2556	0	0	0	0	0	0	0	0	0	0	0	0	0	0	0	0	0	0	0	0	0	0	0	0	0	0	0	0.273229	0.22329	0.23709	0	0.252794	0.224603	0	1.07342	0	0	0	1.34674	0	1.26914	0	0	0	0	0	0.381717	0
chemarfal virus 77	2552	0	0	0	0	0	0	0	0	0	0	0.181066	0	0	0	0	0	0	0	0	0	0	0	0	0	0	0	0	0	0	0	0	0	0	0	1.02295	0	0	0	1.10458	0	0	0	0	0	0.0843115	0	0.231793	0
chemarfal virus 183	2537	0	0	0	0	0	0	0	0	0	0	0	0	0.389841	0	0	0	0	0.240092	0	0	0	0	0	0	0	0	0	1.28086	0.430253	0.731572	0.343027	0.341138	1.88695	0	0.220631	0.240469	0	0.240452	0.701266	0.468583	0	0	0	1.4442	0.216583	0.216064	0.530758	0.192964
chemarfal virus 184	2498	0	0	0	0	0	0	0	0	0	0	0	0	0.297616	0	0	0	0	0	0	0	0	0	0	0	0	0	0	0.701866	0	0.325225	0	0	0.614737	0	0.90631	0	0	0	0.454837	0	0	0	0	0	0.157693	0	0.0719295	0
skomarfal virus 22	2487	0	0	0	0	0	0	0	0	0	0.261109	0	0	0.540546	0	0.64678	0.991617	1.87561	0.459772	1.47663	1.00474	0.672535	0	0	0	0.842519	0	0	0	0	0	0	0	0	0	0	0	0	0	0	0	0	0	0	0	0	0	0	0
chemarfal virus 78	2477	0	0	0	0	0	0	1.03905	0	0	1.01621	1.51291	0	0	0	0	0	0	0	0	0	0	0	0	0	0	0	0.352491	0	0	0	0	0	0.379802	0.235803	1.40499	0	0	0	1.38333	0	0.916874	1.30629	0	0	0.190855	0	0.449719	0.0759085
chemarfal virus 185	2474	0	0	0	0	0	0	0	0	0	0	0	0.28223	0	0	0	0	0	0	0	0	0	0	0	0	0	0	0	0	0	0	0	0.259099	0.380109	0	1.04855	0.515283	0	0	0.786193	0	0	0	0	0.812819	0.158974	0	0.23742	0
chemarfal virus 279	2448	0	0	0	0	0	0	0.104438	0	0	0	0	0	0	0	0.249255	0.445578	0.519085	0	1.39417	1.31527	1.15147	0	0	0.719839	0.943646	0	0	0	0	0	0	0	0	0	1.73376	0	0	0	0.872625	0	1.36233	0	0	0	0.087555	0	0.931261	0
skomarfal virus 45	2438	0.417772	0	0.207419	0.451878	0.630923	0.236257	0	0	0	0	0	0.673495	1.17955	0	1.48543	2.34821	2.45104	1.23378	2.05972	2.20763	0.955726	0.615371	0.357387	0	1.64754	0	0	0	0	0	0	0	0	0	0	0	0	0	0	0	0	0	0	0	0	0	0	0
chemarfal virus 79	2432	0	0	0	0	0	0	0	0	0	0	0	0	0	0	0	0	0	0	0	0	0	0	0	0	0	0	0.267134	0.376754	0	0.246307	0	0	0	0	1.04192	0	0	0	1.34246	0.437128	1.48528	0	0	0	0.327187	0.125878	0.360806	0
chegonang virus 1	2431	0	0	0	0	0	0	0.443954	0	0.0954443	0.107588	1.13435	1.56105	1.39392	1.2151	0.836002	0.663201	0	0.466257	0	0	0.289482	0	0	0	0	0.622767	1.51696	2.4268	1.42232	1.98427	0.801813	1.52354	2.93295	0.669658	4.03671	1.08611	0.947113	0.650635	4.21043	2.74613	2.66229	2.24913	0	1.17579	1.31557	1.08878	2.35389	0.653491
chemarfal virus 186	2418	0	0	0	0	0	0	0	0	0	0	0.104819	0	0	0	0	1.41356	0.468954	0	0.420366	0	0.290616	0	0	0	0.608985	0	0	0	0	0	0	0	0	0	0.229062	0	0	0	0.205075	0	0	0	0	0	0	0	0	0
flactilig virus 7 isolate mfalml55	2414	0	0	0	0	0	0	0	0	0	0	0	0	0	0	0	0	0	0	0.259497	0	0.290967	0	0	0	0	0.234283	0.917899	0.45561	0.909422	0.649345	0.212769	0.263923	0.234798	1.7822	1.58231	1.86508	1.79661	0.335647	0	0	0	0	0	0	0	0	0	0
chemarfal virus 187	2412	0	0	0	0	0	0	0	0	0	0	0	0	0	0	0	0	0	0	0	0	0	0	0	0	0	0	0	0	0	0	0	0	0	0	0.437873	0	0	0	0.344402	0	0	0	0	0	0.0887369	0	0.0742866	0
Quarivirus 93C4 isolate mfalml188	2405	0	0	0	0	0.49805	0	0.42493	0	0.35068	0.53343	0	0.52554	0.748251	0.282454	0.473156	0.281242	0	0	0.484533	0	0	0	0	0	0	0	0.269368	1.4015	0.910845	1.264	1.24299	1.00999	1.24441	0.395388	0.490662	0	0	0.614984	0.728242	0	0	0	0	0.823236	0.666302	1.05576	0.724536	0.513504
skomarfal virus 23	2392	0.238648	0	0.351785	0.430749	0.525839	0	0	0	0	0	0	0.634806	1.07165	0	1.42789	2.26738	2.38087	1.39583	2.02275	2.12194	0.799087	0.541192	0.271328	0	1.50482	0	0	0	0	0	0	0	0	0	0	0	0	0	0	0	0	0	0	0	0	0	0	0
skomarfal virus 46	2387	3.20448	2.79037	3.11447	0	3.95083	1.4614	0	2.82159	3.35029	1.97598	2.04119	3.36485	2.10269	1.6046	1.56558	1.85254	0.526757	2.84463	0.804445	3.79408	1.60815	2.33917	0.271751	1.4073	2.65767	0	1.57248	3.65286	3.13077	2.50226	3.16557	3.2409	3.30371	0.511192	0	2.55091	3.16587	0	0.0805497	0	1.20583	2.00366	0	0	3.04327	0	0.0750012	1.90992
chemarfal virus 268	2370	0.815843	0.446747	0.749603	0.708304	1.17236	0	0	0.111168	0	0	0	0.587296	0.555549	0.379249	0.255453	0.454653	0.842014	0	0.929161	0.790848	0.294886	0	0	0	0.509621	0.237632	0.967767	1.2554	1.1363	0.905725	0.852311	1.18976	1.66887	0.243942	0.583719	0.412225	0.430706	0.412201	0.699174	1.75223	0	0	0	0	1.0518	1.02069	0.502886	0.680577
crogonang virus 86	2366	0	0	0	0	0	0	0	0	0	0	0	0	0	0	0	0	0	0	0	0	0	0	0	0	0	0	0	0	0	0	0	0	0	0	0	0	0	0	0	0	0	0	0	0	0	0	0	0
chemarfal virus 188	2365	0	0	0	0	0	0	0	0	0	0	0.192618	0	0	0	0	0	0	0	0	0	0	0	0	0	0	0	0	0	0	0	0	0	0.55168	0	1.66698	0	0	0	1.31692	0	0.934584	1.32541	0	0	0.090329	0	0.774278	0
chemarfal virus 80	2356	0	0	0	0	0.254639	0	0	0	0	0.110611	0	0	0	0	0.533584	0.578592	1.52275	0.340903	1.31569	0.914457	0	0	0	0	0.835094	0	0	0	0	0	0	0	0.392614	0	1.7501	0	0	0	1.0657	0	0	0	0	0	0.0906404	0	0.331612	0
chemarfal virus 14	2354	0	0	0	0	0	0	0.474067	0.158529	0.0982381	1.43342	1.81338	0	0	0	0	0.522005	0	0	0.264448	0	0.392305	0	0	0	0	0	0	0	0	0	0	0	0	0	0	0	0	0	0	0	0	0	0	0	0	0	0.140601	0
chemarfal virus 81	2350	0	0	0	0	0	0	0	0	0	0	0	0.293045	0	0	0	0	0	0	0	0	0	0	0	0	0	0	0	0.290652	0	0	0	0	0.23971	0	1.21393	0	0	0	1.13439	0	0.937027	0	0	0	0.0908492	0	0.269893	0
crogonang virus 172	2343	0	0	0	0	0	0	0	0	0	0	0	0	0	0	0	0	0	0	0	0	0	0	0	0	0	0	0	0	0	0	0	0	0	0	0	0	0	0	0.150826	0	0	0	0	0	0	0	0	0
crogonang virus 87	2342	0	0	0	0	0	0	0	0	0	0	0	0	0	0	0	0	0	0	0	0	0	0	0	0	0	0	0	0	0	0	0	0	0	0	0	0	0	0	0	0.44759	0	0	0	0	0	0	0	0
chemarfal virus 189	2332	0	0	0	0	0	0	0	0	0	0	0	0	0	0	0	0	0	0	0	0	0	0	0	0	0	0	0	0	0	0	0	0	0	0	0	0	0	0	0	0	0	0	0	0	0	0	0	0
crogonang virus 88	2319	0	0	0	0	0	0	0	0	0	0	0	0	0	0	0	0	0	0	0	0	0	0	0	0	0	0	0	0	0	0	0	0	0	0	0.448796	0	0	0	0.211998	0	0	0	0	0	0	0	0.0770163	0
crogonang virus 90	2312	0	0	0	0	0	0	0	0	0	0.112466	0	0	0	0	0	0	0	0	0	0	0	0	0	0	0	0	0	0	0	0	0	0	0	0	0	0	0	0	0	0	0	0	0	0	0	0	0	0
crogonang virus 91	2303	0	0	0	0	0	0.179028	0	0	0	0	0	0	0	0	0	0	0	0	0	0	0	0	0	0	0	0	0	0.535363	0	0.416964	0.220801	0	0.327871	0	0	0	0	0	0.184138	0.207124	0	0	0	0	0	0	0	0
chemarfal virus 121	2295	0	0	0	0	0	0.332822	0	0	0	0.340661	0.270168	0	0	0	0	0	0	0	0	0.485242	0	0	0	0	0	0	0	0	0	0	0	0	0.244102	0	0	0	0	0	0.083487	0	2.40084	0	0	0	2.15929	0	0	0
chemarfal virus 82	2293	0	0	0	0	0	0	0	0	0	0	0	0	0	0	0.35053	0.291238	0.587726	0	0.819202	0.42271	0.779793	0	0	0	0.284034	0	0.279063	0.295887	0	0	0	0	0.328874	0	1.1518	0	0	0	0.931	0	0	0	0	0	0.0928822	0	0.512775	0
chemarfal virus 15	2269	0	0	0	0	0	0	0.365462	0	0	1.07894	1.09149	0	0	0	0	0	0	0	0	0	0	0	0	0	0	0	0	0	0	0	0	0	0	0	0.705099	0	0	0	0.215679	0	0	0	0	0	0	0	0	0
chemarfal virus 190	2243	0	0	0	0	0	0	0	0	0	0	0	0	0	0	0	0	0	0	0	0	0	0	0	0	0	0	0	0	0	0	0	0	0.24841	0	0.676132	0	0	0	0.594143	0	0	0	0	0	0	0	0.079401	0
chemarfal virus 191	2234	0	0	0	0	0	0	0	0	0	0	0.367273	0	0	0	0	0	0	0	0	0	0	0	0	0	0	0	0	0.301517	0	0	0	0	0.249171	0	0.984328	0	0	0	0.651656	0	0	0	0	0	0	0	0.493439	0
chemarfal virus 192	2228	0	0	0	0	0	0	0	0	0	0	0	0	0	0	0	0	0	0	0	0	0	0	0	0	0	0	0	0	0	0	0	0	0	0	0.399263	0	0	0	0.630931	0	0	0	0	0	0	0	0	0
Narnaviridae sp. isolate mfalml53	2220	0	0	0	0	0	0	0.469607	0	0	0.348565	0.202662	0	0	0	0	0	0	0	0	0	0	0	0	0	0	0	0	0	0	0	0	0	0.981254	0	1.68038	0	0	0	1.16716	0	0	0	0	0	0.0956233	0	0.745108	0
chemarfal virus 83	2217	0	0	0	0	0	0	0	0	0	0	0	0	0	0	0	0	0	0	0	0	0	0	0	0	0	0	0	0	0	0	0	0.281151	0	0	1.51106	0	0	0	1.5043	0.213468	0	0	0	0	0	0	0.365346	0
chemarfal virus 258	2215	0.202269	0	0	0.13556	0.153531	0	0	0.928969	0	0	0.203028	0.986301	0.507884	0.600381	0.358919	0.995701	0	0.681661	0.444372	0	0.309613	0	0	0	0.464117	0	0	0	0	0	0.227624	0	0.724149	0	0	0	0	0	0.123661	0	1.11974	0	0	0.853792	0	0.827498	0	0.928159
skomarfal virus 53	2211	0.788898	0.388271	0.568226	0.813254	1.37137	0	0	0	0	0	0	0.306241	0	0	0.64673	0.395548	0	0.266468	0.444875	0.600827	0	0	0	0	0.587985	0	0	0	0	0	0	0	0	0	0	0	0	0	0	0	0	0	0	0	0	0	0	0
chemarfal virus 193	2200	0	0	0	0	0	0	0	0	0	0	0	0	0	0	0	0	0	0	0.278096	0	0	0	0	0	0	0	0	0.482226	0	0	0	0	1.09376	0	1.08169	0	0	0	1.25588	0.414855	0	0	0	0	0	0	0.32734	0
chemarfal virus 84	2198	0	0	0	0	0	0	0	0	0	0	0	0	0	0	0.270308	0	0	0	0	0	0	0	0	0	0	0	0	0	0	0	0	0	0.472603	0	1.18001	0	0	0	1.25359	0.358049	0	0	0	0	0	0	0.55132	0
skomarfal virus 51	2187	1.63805	0.172293	0.450233	1.04935	0.602763	0	0	0.212789	0	0.118092	0	0.308646	0.511701	0	0.606072	1.27946	1.86718	0.645933	1.31919	1.07155	0.832048	0.334661	0.289842	0.270483	1.33869	0	0	0.306164	0	0	0	0	0	0	0	0	0	0	0	0	0	0	0	0	0	0	0	0
Beijing sediment noda-like virus 6 isolate gangh03	2186	0	0	0	0	0	0	0	0	0	0	0	0	0	0	0.606222	0.398507	1.54378	0	1.16266	0	0.31254	0	0	0	0.29412	0	0	0	0	0	0	0	0.41226	0	1.39475	0	0	0	1.16025	0	0	0	0	0	0.176168	0	0.368835	0.156195
chemarfal virus 194	2184	0	0	0	0	0	0	0.163482	0.548083	0.421853	0.381672	0.777183	0.555338	0.693772	0.656234	0	0.301701	0.269738	0.646395	0	0	0	0	0	0.270759	0	0	0.461301	1.2774	0.657072	1.40178	0.379761	1.01042	1.80358	0.420889	1.90003	0.553604	0.28334	0.434299	1.70854	1.35387	1.40985	0	0	1.01465	0.512318	0.24274	0.95095	0.245056
owegonang virus 17	2175	0	0	0	0	0	0	0	0	0	0	0.115101	0	0	0	0	0	0	0	0	0	0	0	0	0	0	0	0	0	0	0	0	0	0	0	0	0	0	0	0	0	0	0	0	0	0	0	0	0
chemarfal virus 195	2173	0	0	0	0	0	0	0	0	0	0.118758	0.115194	0	0	0	0	0	0	0	0	0	0	0	0	0	0	0	0	0	0	0	0	0	0.254461	0	0.568803	0	0	0	0.125736	0.216869	0	0	0	0	0	0	0	0
Aphid lethal paralysis virus isolate mfalml187	2160	0	0	0	0	0.437666	0	0	0	0	0.119383	0	0.490892	0	0.747477	0.560599	0.850366	0.271965	0.605792	1.2302	0	0	0	0	0	0.296685	0	0	0.791193	0	0	0.232112	0	0.255619	0	0	0	0	0	0.411017	0	0	0	0	0	0	0	0.151257	0
skomarfal virus 6	2157	0.148015	0	0	0.834486	0.889291	0.188846	0	0	0	0	0	1.23733	0.515862	0.706413	1.33597	1.79551	1.10614	0.650584	0.895564	1.587	0.315526	0.409861	0	0.273274	0.806043	0	0	0	0	0	0	0	0	0.261992	0	0	0	0	0	0	0	0	0	0	0	0	0	0
chemarfal virus 197	2152	0	0	0	0	0	0	0	0	0	0	0	0	0	0	0	0	0	0	0	0	0	0	0	0	0	0	0	0	0	0	0	0	0.625072	0	1.96709	0	0	0	1.63845	0	1.70863	1.19774	0	0	0.0983269	0	0.867895	0
chemarfal virus 198	2152	0	0	0	0	0	0	0	0	0	0	0.116181	0	0	0	0	0	0	0	0	0	0	0	0	0	0	0	0	0	0	0	0	0	0	0	0.408388	0	0	0	0.0885049	0	0	0	0	0	0	0	0	0
chemarfal virus 85	2149	0	0	0	0	0	0	0	0	0	0	0	0	0	0	0	0	0	0.272177	0	0	0	0	0	0	0	0	0.387858	0	0	0	0	0	0.41682	0	1.4926	0	0	0	1.50683	0	1.4166	1.19831	0	0	0.246331	0	0.855929	0
chemarfal virus 199	2149	0	0	0	0	0	0	0	0	0	0.119917	0	0	0	0.306513	0	0.402974	0	0	0	0	0	0	0	0	0	0	0	0	0	0	0	0	0	0	0.690871	0	0	0	0.372569	0	1.5871	0	0	0	0.0984497	0	0.11862	0
chemarfal virus 200	2123	0	0	0	0	0	0	0	0	0	0	0	0.675144	0.437325	0.407722	0	0.406178	0.275473	0	0	0	0	0	0	0	0	0	1.15053	1.43721	0	0.902789	1.17659	0.29022	1.13477	0.428565	1.06744	0	0.584313	0.506451	1.01198	0	0	0	0	0.869682	0.56871	0.248051	0.872993	0.0873689
chemarfal virus 86	2116	0	0	0	0	0	0	0	0	0	0	0	0	0	0	0	0	0	0	0	0	0	0	0	0	0	0	0	0	0	0	0	0	0.483623	0	1.36594	0	0	0	1.05038	0	0	0	0	0	0	0	0.550445	0
chemarfal virus 16	2111	0	0	0	0	0	0.352626	0.707426	0	0.614213	0.444124	1.26371	0	0	0	0	0	0	0	0	0	0	0	0	0	0	0	0	0	0	0	0	0	0	0	0	0	0	0	0	0	0	0	0	0	0	0	0	0
chemarfal virus 87	2104	0	0	0	0	0.160301	0	0	0	0	0	0	0.317275	0	0	0.279206	0	1.08534	0.27648	1.03541	0.446329	0.572518	0	0	0.278353	0	0	0	0	0	0.274666	0	0	0	0	1.53815	0	0	0	1.23512	0	0.979762	0	0	0	0	0	0.565051	0
chemarfal virus 88	2095	0	0	0	0	0	0	0	0	0	0	0	0	0.524705	0.312143	0.28009	0	0	0	0	0	0	0	0	0	0	0	0.298098	0.496582	0	0.563241	0	0.889009	1.2538	0.267775	1.58747	0.277777	0	0	1.84413	0.479336	1.49185	0	0	0	0.409254	0.250569	0.186659	0
chemarfal virus 263	2091	0	0	0	0	0	0	0.439409	1.03819	0.15492	0.446776	0	0.807169	0.708911	0.832265	0	0	0	0	0	0.279418	0	0	0	0	0	0.423421	1.68965	2.27628	0.983527	1.41255	1.0499	1.72138	1.9997	1.08295	0.821017	0.617112	0.798378	0.888193	0.536895	2.09402	0	1.20945	0.349335	1.31212	1.11491	1.8151	0.797417	0.253306
circoviridae sp. isolate gonangl83	2083	0	0	0	0	0.411333	0	0	0	0	0	0	0.319538	0	0	0	0	0.66378	0.278537	0	0.372832	0	0	0	0	0	0	0	0	0	0	0	0	0	0	0	0	0	0	0	0	0	0	0	0	0	0	0	0
chemarfal virus 201	2075	0	0	0	0	0	0	0	0	0	0	0	0	0	0	0	0	0	0	0	0	0	0	0	0	0	0	0	0	0	0	0	0	0.426273	0	0.627118	0	0	0	0.359714	0	0	0	0	0	0	0	0.0852368	0
crogonang virus 132	2073	0	0	0	0	0	0	0.120914	0	0	0	0.325189	0	0	0	0	0	0	0	0	0	0	0	0	0	0	0	0	0	0	0	0	0	0	0	0	0	0	0	0	0	0	0	0	0	0	0	0	0
crogonang virus 95	2068	0	0	0	0	0	0	0	0	0	0	0	0	0	0	0	0	0	0	0.291011	0	0	0	0	0	0	0	0	0	0	0	0	0	0	0	0	0	0	0	0	0	0	0	0	0	0	0	0	0
chemarfal virus 202	2064	0	0	0	0	0	0	0	0	0	0.424146	0.120505	0	0	0	0	0	0	0	0	0	0	0	0	0	0	0	0	0	0	0	0	0	0	0	0	0	0	0.28083	0.232242	0	0	0	0.352463	0	0.184645	0	0	0
chemarfal virus 17	2064	0	0	0	0	0	0	0	0	0	0.124211	1.13455	0	0	0	0	0	0	0	0	0	0	0	0	0	0	0	0	0	0	0	0	0	0	0	0	0	0	0	0	0	0	0	0	0	0	0	0	0
chemarfal virus 89	2063	0	0	0	0	0	0	0.121425	0	0	0	0	0	0	0	0	0	0	0	0	0	0	0	0	0	0.306676	0	0	0	0	0	0	0	0.491053	0	1.19462	0	0	0	1.09054	0.225877	0.98742	0	0	0	0	0	0.420917	0
chemarfal virus 90	2061	0	0	0	0	0	0	0	0	0	0	0	0	0	0	0	0	0	0	0	0	0	0	0	0	0	0	0	0.319392	0.263318	0	0	0.296541	0.810203	0	1.51562	0	0	0.281131	1.70888	0.707329	0.987798	0	0	0	0.254285	0	0.272605	0
chemarfal virus 203	2017	0	0	0	0	0	0	0	0	0	0	0	0	0	0	0	0	0	0	0	0	0	0	0	0	0	0	0	0	0	0	0	0	0	0	0	0	0	0	0.170948	0	0	0	0	0	0	0	0	0
chemarfal virus 18	1986	0	0	0	0	0	0	0	0	0	0	1.10148	0	0	0	0	0	0	0	0	0	0	0	0	0	0	0	0	0	0	0	0	0	0	0	0	0	0	0	0	0	0	0	0	0	0	0	0	0
crogonang virus 98	1985	0	0	0	0	0	0	0	0	0	0	0	0	0	0	0	0	0	0	0	0	0	0	0	0	0	0	0	0	0	0	0	0	0	0	0.266254	0	0	0	0	0	0	0	0	0	0	0	0	0
chemarfal virus 204	1982	0	0	0	0	0	0	0	0	0	0	0	0	0	0	0	0	0	0	0	0	0	0	0	0	0	0	0	0.328313	0	0	0	0	0	0	0.682433	0	0	0	0.88233	0	0	0	0	0	0	0	0	0
chemarfal virus 269	1970	0	0	0	0	0	0	0	0.13064	0	0.129335	0.125498	1.26106	1.38186	1.06545	0.764675	0	0	0.462585	0	0	0	0	0	0	0	0	1.06037	2.25666	1.2448	2.0625	1.21731	2.05385	2.69716	0.570544	2.47993	1.62284	1.33047	1.18433	2.70135	2.02684	2.37708	2.08629	0	1.66167	1.03556	0.883158	1.64736	0.852705
chemarfal virus 91	1966	0	0	0	0	0	0	0	0	0	0	0	0	0	0	1.57613	0	0	0	0	0	0	0	0	0	0	0	0	0	0	0	0	0	0	0	0	0	0	0	2.26882	0	1.00623	0	0	0.898691	0.403065	0	0.0895067	0
chemarfal virus 92	1964	0	0	0	0	0	0	0	0	0	0	0	0	0	0	0	0	0	0	0	0	0	0	0	0	0	0	0	0	0	0	0	0	0.274485	0	1.22583	0	0	0	1.07092	0	0	0	0	0	0.106669	0	0.532194	0
chemarfal virus 270	1949	0	0	0	0	0	0	0	0	0	0	0	1.05905	1.09183	1.10963	0.768533	0.327163	0	0	0	0	0.338824	0	0	0	0	0	0.313961	1.93456	1.06366	1.59737	0.616165	1.24481	2.78078	0	3.30794	2.35377	0.989652	0.292864	3.24095	2.405	2.96756	2.43141	0.366478	1.51066	1.59123	0.152149	2.44699	0.503053
chemarfal virus 205	1943	0	0	0.179583	0.352739	1.14776	0	0	0.132205	0.116448	0	0.305162	0.335539	0.355166	0	0.470329	1.25316	0.293971	0.532702	0.745936	0	0.711743	0	0	0	0.63029	0	0.622335	0.748916	0.656782	0.724182	0.471815	0	0.736772	0	0	0	0	0	0.176297	0	0	0	0	0.90316	0	0.265214	0.198369	0
chemarfal virus 206	1928	0	0	0	0.265232	0	0	0	0	0	0.603455	0.913248	0	0	0	0	1.59179	1.13604	0.535083	0	0.296499	0	0	0	0.595578	1.1993	0	0.316389	0	0	0	0	0	0.278268	0	1.10585	0	0	0	0.840678	0	0	0	0	0	0.108431	0	0.091098	0.0953005
owegonang virus 21	1927	0.280837	0	0	0	0	0	0	0	0	0	0	0	0	0	0	0	0	0	0	0	0	0	0	0	0	0	0	0	0	0	0	0	0	0	0	0	0	0	0	0	0	0	0	0	0	0	0	0
crogonang virus 143	1921	0	0	0	0	0	0	0.129185	0.23548	0.117617	0	0.128269	0	0	0	0	0	0	0	0	0	0	0	0	0	0	0	0	0	0	0	0	0	0	0	0	0	0	0	0	0	0	0	0	0	0	0	0	0
chemarfal virus 93	1916	0	0	0	0	0	0	0	0	0	0	0	0	0	0	0	0	0	0	0	0	0	0	0	0	0	0	0	0	0	0	0	0	0.741742	0	1.06141	0	0	0	1.37283	0	1.01633	0	0	0	0	0	0.607775	0
skomarfal virus 24	1914	0	0	0	0	0	0	0	0	0	0	0.227811	0	0.358826	0	0.599289	1.09503	1.75958	0.392285	1.4278	1.22486	1.09457	0	0	0	0.6353	0	0	0	0	0	0	0	0	0	0.560198	0	0	0	0.246115	0	0	0	0	0	0	0	0.0916986	0
crogonang virus 144	1897	0	0	0	0	0.174687	0	0	0	0	0	0	0	0	0	0	0	0.650237	0	0	0	0	0	0	0	0	0	0	0	0	0	0	0	0	0	0	0	0	0	0	0	0	0	0	0	0	0	0	0
chemarfal virus 207	1893	0	0	0	0	0	0	0	0	0	0	0	0	0	0	0	0.520429	0	0	0	0.300454	0	0	0	0	0.325993	0	0	0	0	0	0	0	0.28205	0	0.563676	0	0	0	0.30704	0	0	0	0	0	0	0	0.0926147	0
chemarfal virus 208	1891	0	0	0	0	0	0	0	0	0	0	0	0	0.361786	0	0	0	0	0	0	0	0	0	0	0	0	0	0.503238	0.75862	0	0.733765	0	1.24418	0.812423	0	0.801329	0	0	0	1.21234	0	1.18357	0	0	0.913486	0	0.270638	0.169057	0
skomarfal virus 25	1878	0	0	0.494062	0.64901	1.05128	0	0	0	0	0	0.130804	0.343554	0.558543	0.337135	0.30331	0.592881	1.73693	0.601145	1.28761	0.905105	0.670207	0	0	0	0.64165	0	0	0	0	0	0	0	0	0	0	0	0	0	0.216839	0	0	0	0	0	0	0	0.133346	0
skomarfal virus 26	1875	0.166482	0.195336	1.25483	0.581271	2.66028	0.28779	0.131918	0	0	0.134965	0.130985	1.02781	1.98262	1.45665	1.81134	1.84106	2.95788	1.57352	2.63606	2.60342	1.95456	0.619079	0.576074	0.932457	1.97899	0	0	0.341265	0	0	0	0	0	0	0	0	0	0	0.429158	0	0	0	0	0	0	0	0.0934147	0
chemarfal virus 209	1845	0	0	0	0	0	0	0	0	0	0	0	0	0	0	0	0	0	0	0	0	0	0	0	0	0	0	0	0	0	0	0	0	0	0	0	0	0	0	0.101628	0	0	0	0	0	0	0	0	0
crogonang virus 151	1838	0	0	0	0	0	0	0	0	0	0	0	0	0	0	0	0	0	0	0	0	0	0	0	0	0	0	0	0	0	0	0	0	0	0	0	0	0	0	0.101973	0	0	0	0	0	0	0	0	0
chemarfal virus 264	1833	0	0	0	0	0	0	0	0	0	0	0	1.5281	1.42304	1.18826	0.308636	0.446034	0	0.403552	0	0	0	0.284093	0	0	0	0	0	1.90524	0	2.08639	0	0.813335	1.10738	0.295443	0	0.30616	0	0	0	0	0	0	0	0	0	0	0.239659	0.180753
chemarfal virus 94	1832	0	0	0	0	0	0	0	0	0	0	0	0	0	0	0	0	0	0	0	0	0	0	0	0	0.333561	0	0	0	0	0	0	0	0	0	1.32569	0	0	0	1.07505	0	1.03396	0	0	0	0	0	0.72413	0
chemarfal virus 95	1828	0	0	0	0	0	0	0	0	0	0	0.133883	0	0	0	0	0	0	0	0	0	0	0	0	0	0	0	0	0	0	0	0	0	0.721107	0	0.710492	0	0	0	0.953428	0.333417	1.31533	0	0	0	0	0.369576	0.240162	0
crogonang virus 126	1822	0	0	0	0	0	0	0	0	0	0	0	0	0	0	0	0	0	0	0	0	0	0	0	0	0	0	0	0	0	0	0	0	0	0	0	0	0	0	0	0	0	0	0	0	0	0	0	0
chemarfal virus 210	1819	0	0	0	0	0.180811	0	0	0	0	0.138522	0	0	0.371396	0	0	1.09487	0.486778	0.307397	0.419551	0.487964	0	0	0	0.488265	0.335221	0	0	0	0	0	0	0	0	0	0	0	0	0	0.186064	0	0	0	0	0	0	0	0	0
skomarfal virus 27	1805	0	0	0	0	1.03693	0	0	0.140833	0	0.244826	0.391414	0	0.571071	0	1.26359	1.9155	2.23907	0.968492	1.78632	1.36107	0.737707	0	0	0.490533	1.12434	0	0	0	0	0	0	0	0.465103	0	1.24916	0	0	0	0.51729	0	0	0	0	0	0	0	0	0
crogonang virus 100	1797	0	0	0	0	0	0	0	0	0	0	0	0	0	0	0	0	0.61691	0	0.504693	0.410936	0	0	0	0	0	0	0	0	0	0	0	0	0	0	0	0	0	0	0	0	0	0	0	0	0	0	0	0
chemarfal virus 2	1791	0	0	0	0	0	1.05432	0.673557	1.23586	1.34931	1.26391	0.239818	0	0	0	0	0	0	0	0	0	0	0	0	0	0	0	0	0	0	0	0	0	0	0	0	0	0	0	0	0	0	0	0	0	0	0	0	0
skomarfal virus 54	1790	0.505437	1.62987	1.63034	1.86648	2.67052	0.956205	0.456206	1.37636	0.176296	1.3386	1.1072	1.64975	1.27549	1.45787	0.313911	1.12185	1.2506	1.75567	1.16975	1.93403	1.16172	0.461105	0	0.312985	1.44107	0	0.899156	1.04166	0.684798	1.68288	0.815688	1.00094	2.01903	0.874249	1.12049	0.862737	0.918955	0	1.25161	1.64969	0	1.27307	0	0	0.93635	0.727517	0.905176	0
skomarfal virus 28	1786	0	0	0	0.373468	0.312148	0	0.557309	0.293974	0.654447	0.246812	0	0.934857	0.857054	0.672233	1.0238	1.38571	1.75835	1.22346	1.73716	1.26581	0.872071	0	0	0.798714	1.02047	0	0.333896	0.731409	0.830724	0.889599	0.4328	0.642537	0.801468	0.301047	0.582189	0	0.511944	0	0.290762	0	0	0	0	0	0.282953	1.12586	0.377609	0.68492
chemarfal virus 96	1775	0	0	0	0	0	0	0	0	0	0	0	0	0	0	0	0	0	0	0	0	0	0	0	0	0	0	0	0.354381	0	0	0	0.515144	0.731485	0	1.01961	0.31328	0	0	1.44279	0	0	0	0	0	0	0	0.275829	0
chemarfal virus 211	1762	0	0	0	0	0	0	0	0	0	0.249369	0.242841	0	0	0	0	0	0	0	0	0	0	0	0	0	0	0	0	0	0.391408	0	0	0	0.297205	0	1.12682	0	0	0	0.882282	0	0	0	0	0	0	0	0.33227	0
skomarfal virus 48	1754	1.84613	0.637419	1.24183	0.912262	1.80384	0	0	0	0	0	0	0.467826	0	0	0.62797	0	0	0.496291	1.19391	1.00644	0.631758	0	0	0.317539	0.664722	0	0	0	0	0	0	0	0	0	0	0	0	0	0	0	0	0	0	0	0	0	0	0
chemarfal virus 97	1751	0	0	0	0	0	0	0	0	0	0	0	0	0	0	0	0	0	0	0	0	0	0	0	0	0	0	0	0	0	0	0	0	0.598343	0	1.32516	0	0	0	1.12135	0	0	0	0	0	0	0	0.686155	0
chemarfal virus 124	1751	0	0	0	0	0	0	0	0	0.306151	0	0	0.942462	1.15657	0.7806	0.31886	0	0	0	0	0	0	0	0	0	0	0	1.1974	1.90113	1.18265	1.54964	1.16164	0	1.85544	0.482893	0.292071	0.901246	0.864064	0.803325	0.90763	1.98156	0	1.28213	0	0	0.840933	1.11086	1.64261	0.613532
chemarfal virus 212	1749	0	0	0	0	0	0	0	0	0	0	0	0	0	0	0	0	0	0	0	0	0	0	0	0	0	0	0	0	0	0	0	0	0	0	1.04465	0	0	0	0.957397	0	0	1.2826	0	0	0	0	0.359141	0
chemarfal virus 125	1743	0	0	0	0	0	0	0.627921	0.340439	0.307158	0.337705	1.35745	2.0209	1.95364	1.69613	1.41568	1.04356	0.499357	0.930491	0	0.726948	0	0.294728	0	0.500864	0.450534	0.39542	1.65769	3.75318	1.519	2.60589	1.56181	2.47766	3.55669	1.56055	1.25194	0.931275	2.17866	1.12646	1.10454	2.8743	0	1.66819	0	1.74533	1.45883	1.83156	2.01597	0.883649
chemarfal virus 213	1732	0	0	0	0	0	0	0	0	0	0	0	0	0	0	0.321331	0	0	0	0	0	0	0	0	0	0	0	0	0	0	0	0	0	0.601891	0	1.51208	0	0	0	1.04022	0	0	0	0	0	0	0	0.217348	0
owegonang virus 11	1732	0.177752	0	0	0	0	0	0	0	0	0	0	0	0	0	0	0	0	0	0	0	0	0	0	0	0	0	0	0	0	0	0	0	0	0	0	0	0	0	0	0	0	0	0	0	0	0	0	0
crogonang virus 119	1721	0	0	0	0	0	0	0	0	0	0	0	0	0	0	0	0	0	0	0	0	0	0	0	0	0	0	0	0	0	0	0	0	0	0	0	0	0	0	0.108108	0	0	0	0	0	0	0.168829	0	0
chemarfal virus 214	1721	0	0	0	0	0	0	0	0	0	0	0.492676	0	0	0	0	0	0	0	0	0	0	0	0	0	0	0	0	0	0	0	0	0	0	0	0	0	0	0	0.298694	0	0	0	0	0	0	0	0	0
skomarfal virus 55	1717	0.785446	0	0	0	1.52214	0	0	0	0	0.145512	0	0	0	0	0.32331	0	0	0.502618	0	0	0	0	0	0	0	0	0	0	0	0	0	0	0	0	0	0	0	0	0	0	0	0	0	0	0	0	0	0
skomarfal virus 50	1713	1.88032	0.798253	1.59159	1.36224	1.86233	0	0.468717	0	0	0.341797	0.292985	0.981919	0.386575	0.553009	0.942259	0.357725	0.938712	0.988825	1.35967	1.5107	0.479576	0	0	0	0.925056	0	0	0.837704	0.301684	0.727075	0.276665	0.338139	0.81678	0	0	0	0	0	0.357527	0.539673	1.06051	0	0	0.951402	0.120311	0	0.252374	0
chemarfal virus 98	1709	0	0	0	0	0	0	0.439703	0.257462	0.617696	0.380133	0.750866	0	0	0	0	0	0	0	0	0	0	0	0	0	0	0	0	0.472054	0	0	0	0	0.657559	0	0.868514	0	0	0	1.01674	0	0	0	0	0	0	0	0.183719	0
crogonang virus 152	1708	0	0	0	0	0	0	0	0	0	0	0	0	0	0	0	0	0	0	0	0	0	0	0	0	0	0	0	0	0	0	0	0	0	0	0	0	0	0	0.108836	0	0	0	0	0	0	0	0	0
skomarfal virus 29	1702	0	0	0	0	0	0	0	0	0	0	0	0	0	0	0	1.16182	1.77491	0.574122	1.07977	0.994501	0.371689	0	0	0	1.06343	0	0	0	0	0	0	0	0	0	0	0	0	0	0	0	0	0	0	0	0	0	0	0
chemarfal virus 259	1692	0	0	0	0	0	0	0	0	0	0	0	0	0	0	0	0	0	0	0	0	0	0	0	0	0	0	0	0	0	0	0	0	0.30602	0	1.01828	0	0	0	0.819947	0	0	0	0	0	0	0	0.367296	0
chemarfal virus 215	1687	0	0	0	0	0	0	0.638804	0	0.131678	0.418362	1.40907	1.09374	1.19244	0.691849	0.511867	0.361465	0	0.425721	0	0.326159	0	0	0	0	0.353124	0	0.813789	1.86135	0.659408	1.74829	0.448588	1.1691	1.79636	0.718922	0.475832	0.6372	0.842379	0	0.589219	1.15679	0	0	0	1.23369	0.514394	0.564175	0.102682	0.296995
skomarfal virus 30	1676	0	0	0	0	0	0	0	0	0	0	0	0	0	0	0.742669	1.55982	1.78549	0.638703	1.33462	1.10816	0	0	0	0	0.933423	0	0	0.368459	0	0	0	0	0	0	0.544715	0	0	0	0.414357	0	0	0	0	0	0	0	0	0
chemarfal virus 99	1675	0	0	0	0	0	0	0.145294	0	0	0	0	0	0	0	0	0	0.999163	0	0.525903	0	0	0	0	0	0	0	0	0	0	0	0	0	0	0	0.477898	0	0	0	1.30151	0	0	0	0	0	0	0	0	0
crogonang virus 173	1665	0	0	0	0	0	0	0	0	0	0	0	0	0	0	0	0	0	0	0	0	0	0	0	0	0	0	0	0	0	0	0	0	0	0	0	0	0	0	0.111315	0	0	0	0	0	0	0	0	0.108611
skomarfal virus 31	1658	0	0	0	0	0	0	0	0	0	0	0	0	0.394984	0	0.64678	1.698	1.77796	0.858075	1.66497	1.02853	0	0	0	0	1.36819	0	0	0	0	0	0	0	0	0	0	0	0	0	0	0	0	0	0	0	0	0	0	0
chemarfal virus 100	1650	0	0	0	0	0	0	0	0	0	0	0	0	0	0	0	0	0	0	0	0	0	0	0	0	0	0	0	0	0	0	0	0	0	0	1.13746	0	0	0	0.882711	0	0	0	0	0	0.124305	0	0.189043	0
chemarfal virus 216	1649	0	0	0	0	0	0	0	0	0	0	0	0	0	0	0	0	0	0	0	0	0	0	0	0	0	0	0	0	0	0	0	0	0	0	0	0	0	0	0.112267	0	0	0	0	0	0	0	0.104784	0
chemarfal virus 118	1636	0	0	0	0	0	0	0	0.266044	0	0	0	0.898751	0.890053	0.756964	0	0	0	0	0	0	0	0	0	0	0	0	0	2.42682	0.491424	1.63326	0.972913	1.43978	2.2574	0.771806	0.306765	0.331841	1.2451	0.896616	0	2.14324	0	0	0	1.70664	0.565115	0.397842	0.697931	0.413374
chemarfal virus 19	1635	0	0	0	0	0	0	0	0	0	0	1.18558	0	0	0	0	0.369199	0.33245	0	0	0	0	0	0	0	0	0	0	0	0	0	0	0	0	0	0	0	0	0	0	0	0	0	0	0	0	0	0	0
chemarfal virus 217	1630	0	0	0	0	0	0	0	0	0	0.35368	0.73674	0	0	0	0	0	0	0	0	0	0	0	0	0	0	0	0	0	0	0	0	0	0.314294	0	1.07257	0	0	0	0.583774	0	0	0	0	0	0	0	0	0
crogonang virus 174	1628	0	0	0	0	0	0	0	0	0	0	0	0	0	0	0	0	0	0	0	0	0	0	0	0	0	0	0	0	0	0	0	0.350235	0	0	0	0	0	0	0.422159	0	0	0	0	0	0	0	0	0
chemarfal virus 218	1624	0	0	0	0	0.677567	0	0	0	0.136063	0.491926	0.628539	0	0	0	0	0.70303	0	0	0	0.521805	0	0	0	0	0.362401	0	0	0.574888	0	0	0	0	0.31512	0	0.308388	0	0	0.333531	0.370678	0	0	0	0	0	0	0	0.150942	0
chemarfal virus 281	1620	0	0	0	0	0	0	0	0	0	0	0	0	0	0	0.336753	0	0.437919	0	0	0	0	0	0	0	0	0	0	0	0	0	0	0	0	0	1.37672	0	0	0	0.447411	0	0	0	0	0	0	0	0	0
chemarfal virus 119	1615	0	0	0	0	0	0	0	0	0	0	0	0.863883	0.97192	0.810087	0.337477	0	0.335318	0.33437	0.346761	0	0	0	0	0	0	0.722256	1.78639	2.92272	1.53123	1.52089	0	1.78973	2.80242	0	0	0	1.23494	0.59158	0.312643	1.9387	0	0	0	0.974199	0.909019	1.57933	0.84449	0.707659
chemarfal virus 219	1608	0	0	0	0	0	0.135241	0	0	0.137223	0.153813	0	0.581653	0.402975	0.374822	0	0	0	0	0	0	0	0	0	0	0	0	0.46657	0	0.496517	0.51965	0.585142	0	0.8727	0	0.557646	0	0.544015	0.335841	0.472219	0.926316	0	0	0	0	0.225332	0	0.152209	0
chemarfal virus 101	1602	0	0	0	0	0.200395	0	0	0	0	0	0	0	0	0	0	0	0	0	0.348695	0	0	0	0	0	0	0	0	0	0	0	0	0	0	0	1.42627	0	0	0	1.34146	0	0	0	0	0	0.22599	0	0.596508	0
crogonang virus 128	1591	0	0.222547	0	0	0	0	0	0.156717	0	0	0.150715	0.384397	0.900625	0.377496	0.942172	1.32152	1.97753	0.906468	1.92806	1.31344	0.501288	0	0	0	1.06613	0	0	0	0	0	0	0	0	0	0	0	0	0	0	0	0	0	0	0	0	0	0	0
chemarfal virus 220	1586	0	0	0	0	0	0	0	0	0	0	0	0	0	0	0.341746	1.14991	1.3491	0	1.10796	0.52902	0.877115	0	0	0	0.564619	0	0	0	0	0	0	0	0	0	0.672682	0	0	0	0.609283	0	0	0	0	0	0.128645	0	0.232811	0
owegonang virus 13	1585	0.262208	0	0	0	0	0	0	0	0.138927	0	0.151197	0	0	0	0	0	0	0	0	0	0	0	0	0	0	0	0	0	0	0	0	0	0	0	0	0	0	0	0	0	0	0	0	0	0	0	0	0
chemarfal virus 221	1582	0	0	0	0	0	0	0	0	0	0.155937	0.151439	0	0	0.378929	0	0	0	0	0	0	0	0	0	0	0	0	0.362945	0	0	0.337119	0	0	0.772624	0.512961	1.10305	0	0	0	1.24181	0.276374	1.09216	0	0	0	0.128926	0	0.195582	0
chemarfal virus 222	1571	0	0	0	0	0	0	0	0	0	0	0	0	0	0	0	0	0.446439	0	0	0	0	0	0	0	0	0	0	0	0	0	0	0	0	0	1.21752	0	0	0	0.817794	0	0	0	0	0	0	0	0.155223	0
chemarfal virus 102	1567	0	0	0	0	0	0	0	0	0	0	0	0	0	0	0	0	0	0	0	0	0	0	0	0	0	0	0	0	0	0	0	0	0.323195	0	1.14181	0	0	0	1.10178	0	0	0	0	0	0	0	0.435031	0
skomarfal virus 32	1566	0	0	0	0	0	0	0	0	0	0	0	0	0	0	0.605267	1.56435	2.09787	0.341606	1.63569	0.946278	0	0	0	0.448747	1.01965	0	0	0.385565	0	0	0	0	0	0	0.723448	0	0	0	0.542203	0	0	0	0	0	0	0	0	0
chemarfal virus 223	1559	0	0	0	0	0	0	0	0	0	0	0	0	0	0	0	0	0	0	0	0	0	0	0	0	0	0	0	0	0	0	0	0	0	0	0.725026	0	0	0	0.320576	0	0	0	0	0	0	0	0.333344	0
chemarfal virus 103	1552	0	0	0	0	0	0	0	0	0	0	0	0	0	0	0.346899	0	0	0	0	0	0	0	0	0	0	0	0	0.726564	0	0.341627	0	0	1.46067	0	1.41312	0	0	0	1.89528	0	1.26424	1.33194	0	0	0.517201	0	0.793695	0
chemarfal virus 104	1544	0	0	0	0	0	0	0	0	0	0.159149	0	0	0	0	0	0	0	0.344964	0	0.346898	0	0	0	0	0	0	0	0	0	0.342851	0	0	0	0	1.09417	0	0	0	1.32234	0	0	0	0	0	0.131663	0	0.522628	0
chemarfal virus 105	1544	0	0	0	0	0	0	0	0	0	0	0	0	0	0	0	0.383615	0	0	1.39179	1.24323	0.738428	0.321466	0	0.813459	0.895176	0	0	0	0	0	0	0	0	0	1.51968	0	0	0	0.940455	0	0	0	0	0	0.131663	0	0.730087	0
crogonang virus 156	1530	0	0	0	0	0	0	0	0	0	0	0	0	0	0	0	0	0	0	0	0	0	0	0	0	0	0	0	0	0	0	0	0	0	0	0	0	0	0	0.119894	0	0	0	0	0	0	0	0	0
chemarfal virus 224	1523	0	0	0	0	0	0	0	0	0	0	0	0	0	0	0	0.873496	0	0	0	0	0	0	0	0	0	0	0	0	0	0	0	0	0	0	0.322789	0	0	0	0.120375	0	0	0	0	0	0	0	0	0
chemarfal virus 225	1521	0	0	0	0	0	0	0	0	0	0	0	0	0	0	0	0.725995	0	0	0.469295	0	0	0	0	0	0	0	0	0	0	0	0	0	0	0	0.323088	0	0	0	0.292134	0	0	0	0	0	0	0	0	0
chemarfal virus 226	1499	0	0	0	0	0	0	0	0	0.145696	0.163131	0	0	0	0	0	0	0	0	0	0	0	0	0	0	0	0	0	0	0	0	0	0	0.702597	0	0.32642	0	0	0	0.361357	0	0	0	0	0	0	0	0	0.119124
Picornavirales sp. isolate mfalmsk6	1486	0	0	0	0	0	0	0.223177	0	0	0	0	0	0.424015	0	0.464735	0.789575	1.62454	0.354156	1.37253	1.19343	0.752067	0	0	0.621128	0	0	0	0	0	0	0	0	0	0	0.582692	0	0	0	0.259682	0	0	0	0	0	0	0	0	0
crogonang virus 176	1479	0	0	0	0	0	0	0	0	0	0	0	0	0	0	0	0	0	0	0	0	0	0	0	0	0	0	0	0	0	0	0	0	0	0	0	0	0	0	0.123492	0.290385	0	0	0	0	0	0	0	0
chemarfal virus 227	1440	0	0	0	0	0	0	0	0	0	0	0	0	0	0	0	0	0	0	0	0	0	0	0	0	0	0	0	0	0	0	0	0	0	0	0.706044	0	0	0	0.504571	0	0	0	0	0	0	0	0	0
chemarfal virus 282	1436	0	0	0	0	0	0	0	0	0	0	0	0	0	0	0	0	0.363505	0	0	0	0	0	0	0	0	0	0	0	0	0	0	0	0	0	1.39752	0	0	0	1.27379	0	0	0	0	0	0	0	0.382026	0
chemarfal virus 106	1435	0	0	0	0	0	0	0	0	0	0	0	0	0	0	0	0.402547	0.472101	0	0	0	0	0	0	0	0	0	0.387441	0	0	0	0	0	0.664551	0	1.25456	0	0	0	0.960736	0	0	0	0	0	0	0	0	0
chemarfal virus 260	1431	0.347184	0	0	0	0.219166	0	0	0.952881	0	0	0.377261	1.05252	0.434297	0	0	1.21243	0	0.558393	0	0.365365	0.533325	0	0	0	0	0.448618	0	0.755414	0.342555	0	0	0	0.449413	0.35183	0.33719	0	0	0	0	0	0	0	0	1.02145	0.140541	0.862461	0	0.926262
skomarfal virus 34	1431	0	0	0	0	0	0	0	0	0	0.234604	0.164725	0	0.78922	0	0.751406	1.0688	1.81983	0.630603	1.5979	1.13142	0.533325	0	0	0	0.960784	0	0	0	0	0	0	0	0	0	0	0	0	0	0	0	0	0	0	0	0	0	0	0
chemarfal virus 228	1420	0	0	0	0	0	0	0	0	0	0	0	0	0	0	0	0	0	0	0	0	0	0	0	0	0	0	0	0	0	0	0	0	0	0	0	0	0	0	0.127935	0	0	0	0	0	0	0	0	0
crogonang virus 179	1419	0	0	0	0	0	0	0	0	0	0	0	0	0	0	0	0	0.475334	0	0	0	0	0	0	0	0	0	0	0	0	0	0	0	0	0	0	0	0	0	0	0	0	0	0	0	0	0	0	0
chemarfal virus 107	1415	0	0	0	0	0	0	0	0	0	0	0	0.623305	0	0	0	0	0.752128	0	0.769516	0.699212	0.628973	0	0	0	0	0	0.391049	0	0	0.363944	0	0	0.347016	0	0.712164	0	0	0	0.856604	0	0	0	0	0	0	0	0.169378	0
chemarfal virus 229	1410	0	0	0	0	0	0	0	0	0	0	0	0	0	0	0	0	0	0	0	0	0	0	0	0	0	0	0	0	0	0	0	0	0	0	0.340669	0	0	0	0	0	0	0	0	0	0	0	0	0
skomarfal virus 49	1408	2.2318	1.19724	1.61946	2.10157	2.27676	0.263511	0.460993	0.173487	0.153623	0.171832	0	1.71985	1.17525	1.04817	1.39071	1.48519	1.33646	1.29272	1.72317	2.42678	1.29696	0.716664	0	0.847586	1.42423	0	1.1296	1.60163	0.920213	0.949865	0.680656	1.22454	1.60577	0	0	0.564142	0	0	0.128878	1.352	0	0	0	1.02782	1.17552	1.28541	0.510147	0.337657
crogonang virus 106	1408	0	0	0	0	0	0	0	0	0	0	0	0	0	0	0.37067	0	0.368375	0	0.380529	0	0	0	0	0	0	0	0	0	0	0	0	0	0	0	0.445485	0	0	0	0.128878	0	0	0	0	0	0	0	0	0
chemarfal virus 230	1400	0	0	0	0	0	0	0	0	0	0	0.16775	0	0	0	0	0	0.369792	0	0	0	0	0	0	0	0.400043	0	0	0	0	0	0	0	0.349569	0	0.601962	0	0	0	0.271526	0	0	0	0	0	0	0	0	0
chemarfal virus 3	1397	0	0	0	0	0	0	1.01239	0	0	0.392266	0.338694	0	0	0	0	0	0.567259	0	1.27091	0	0.540736	0	0	0	0.400604	0	0	0	0	0.367108	0	0	0	0	0	0	0	0	0.129755	0	0	0	0	0	0	0	0.21595	0
chemarfal virus 231	1394	0	0	0	0	0	0	0	0	0	0	0.461494	0	0	0	0	0	0	0	0	0	0	0	0	0	0	0	0	0.624525	0	0	0	0	0.775778	0	0	0	0	0	0	0.303109	0	0	0	0	0	0	0	0
skomarfal virus 41	1367	0	0	0.39019	0	0.709507	0	0.172262	0	0	0	0	0	0.863061	0	0.577095	0.95487	1.45501	0	1.99957	0.858237	0	0	0	0	0.901397	0	0	0	0	0	0	0	0	0	0	0	0	0	0	0	0	0	0	0	0	0	0	0
chemarfal virus 232	1364	0	0	0	0	0	0	0	0	0	0	0	0	0	0	0	0	0	0	0	0	0	0	0	0	0	0	0	0	0	0	0	0	0.355861	0	0.923649	0	0	0	0.384982	0	0	0	0	0	0	0	0.749611	0
chemarfal virus 233	1363	0	0	0	0	0	0	0	0	0	0.512716	0.642448	0	0	0	0	0.416192	0	0	0.388818	0	0	0	0	0	0.407082	0	0	0	0	0	0	0	0	0	0.610715	0	0	0	0.521109	0	0	0	0	0	0	0	0.174696	0
chemarfal virus 261	1360	0	0	0	0	0	0	0	0	0	0	0	0	0	0	0	0	0	0	0	0	0	0	0	0	0	0	0.401351	0	0	0	0	0	0.356575	0	1.48626	0	0	0	0.827551	0	0	0	0	0	0.302142	0	0.900255	0
chemarfal virus 234	1354	0	0	0	0	0	0	0	0	0	0	0	0	0	0	0.380501	1.59132	1.69553	0.575906	1.26698	0.937971	0.937286	0	0	0	1.04777	0	0	0	0	0	0	0	0	0	1.91511	0	0	0	1.49385	0	0	0	0	0	0	0	0.367222	0
chemarfal virus 120	1348	0	0	0	0	0	0	0	0	0	0	0.392513	0	0	0	0	0	0	0	0	0	0	0	0	0	0	0	0.403677	0.425043	0	0	0	0.397503	0.466319	0	1.30775	0	0	0	1.15691	1.35031	0	0	0	0	0	0	0.336119	0
skomarfal virus 47	1340	0	0	0	0	0	0	0	0	0	0	0.348584	0.429726	2.35546	0	1.62398	2.14348	3.02578	1.65344	3.41113	2.08192	1.83276	0.618903	0	0.866094	2.16772	0	0	0	0	0	0	0	0	0	0	0	0	0	0	0	0	0	0	0	0	0	0	0
skomarfal virus 7	1325	0.775116	0	0.398275	0	0.748803	0.406847	0	0.489561	0.371596	0	0.542919	0.432804	1.08402	0.425387	1.01325	1.9139	2.48989	0.823052	2.00666	1.34973	1.48506	0.357472	0	0.659524	1.43716	0	0	0	0	0	0	0	0	0	0.681479	0	0	0	0.479889	0	0	0	0	0	0	0	0	0
skomarfal virus 42	1315	0	0	0	0	0	0	0	0	0	0	0	0	0	0	0.387954	1.15618	1.30758	0	1.72248	0.77996	1.09292	0	0	0	0	0	0.410223	0	0	0	0	0	0.560248	0	0	0	0	0	0.240507	0	0	0	0	0	0	0	0	0
chemarfal virus 235	1295	0	0	0.247571	0	0	0	0	0	0	0.184042	0	0.439105	0	0	0	0	0	0	0	0	0	0	0	0	0	0	1.28677	1.61941	1.03944	0.724273	1.06468	1.41398	1.3752	0.376441	0.689373	0.389004	0	0.38898	0.809332	1.07437	0	0	0	1.63366	0.521436	1.24097	0.437323	0.135233
chemarfal virus 262	1289	0	0	0.248448	0	0.237723	0	0	0	0	0.18474	0.306237	0	0	0	0.393098	0.936921	0.878777	0.389672	1.09634	0.594323	0.737785	0	0	0	0	0	0	0.437277	0	0	0	0	0	0	1.0323	0	0	0	0.922147	0	0	0	0	0	0	0	0.410077	0
chemarfal virus 108	1288	0	0	0	0	0	0	0	0	0	0	0	0	0	0	0	0	0	0	0	0	0	0	0	0	0	0	0	0	0	0	0	0	0.479436	0	1.36487	0	0	0	1.3026	0	0	0	0	0	0	0	0.31134	0
chemarfal virus 236	1286	0	0	0	0	0	0	0	0	0	0	0	0	0	0	0	0.937816	0.919645	0	0.748515	0	0	0	0	0	0	0	0	0.43792	0	0	0	0	0	0	0	0	0	0	0.13933	0	0	0	0	0	0	0	0	0
chemarfal virus 20	1282	0	0	0	0	0	0	0.309252	0	0	1.41588	1.82544	0	0	0	0	0	0	0	0	0	0	0	0	0	0	0	0	0	0	0	0	0	0	0	0	0	0	0	0	0	0	0	0	0	0	0	0	0
chemarfal virus 109	1278	0	0	0	0	0	0	0	0	0	0	0	0	0	0	0	0	0	0	0	0	0	0	0	0	0	0	0	0	0	0	0.341261	0.411537	0	0	0.559706	0	0	0	1.1136	0.93995	0	0	0	0	0.154682	0	0.493109	0
chemarfal virus 110	1278	0	0	0	0	0	0	0	0	0	0	0	0	0.465978	0	0	0.433643	0.392929	0	0.405576	0.393977	0	0	0	0	0	0	0	0	0	0	0	0	0	0	0.948656	0	0	0	0.925426	0	0	0	0	0	0	0	0.381717	0
chemarfal virus 237	1270	0	0	0	0	0	0	0	0	0	0	0	0	0	0	0	0	0	0	0	0	0	0	0	0	0	0	0	0	0	0	0	0	0	0	0.696122	0	0	0	0.247002	0	0	0	0	0	0	0	0.383313	0
skomarfal virus 8	1268	0	0	0	0	0	0	0	0	0	0	0	0	0	0	0.39736	2.00891	0.598336	0	0.523068	0.396015	0.449722	0	0	0.396281	1.07379	0	0	0	0	0	0	0	0	0	0	0	0	0	0	0	0	0	0	0	0	0	0	0
chemarfal virus 271	1265	0	0	0	0	0.241182	0	0	0	0	0.318159	0	0.445608	0.834506	0	0.740413	0.899125	1.47691	0	1.51831	0.8874	0.86765	0	0	0	0.638192	0	0.706257	1.20533	0.808409	1.19516	0	0.76247	1.79644	0	2.88708	0	0	0.508526	2.43319	0	2.05954	1.70962	0	1.44536	0.627554	0.891379	2.01693	0.193395
crogonang virus 158	1250	0	0	0	0	0	0	0	0	0	0	0	0	0	0	0	0	0	0	0	0	0	0	0	0	0	0	0	0	0	0	0	0	0	0	0	0	0	0	0.373286	0	0	0	0	0	0	0	0	0
chemarfal virus 238	1247	0	0	0	0	0	0	0	0	0	0	0	0.449611	0.473025	0	0	0	0	0	0	0	0	0	0	0	0	0	0	1.07089	0	0.599554	0	0	0.378073	0	1.21718	0	0	0	0.469887	0	0	0	0	0	0.321435	0	0.23595	0
chemarfal virus 239	1241	0	0	0	0.363187	1.04992	0	0	0	0	0	0.185222	0	0	0	0	1.12572	0.605345	0.604021	0.413365	0.606669	0.817453	0	0	0	0	0	0	0.864197	0.377397	0.998876	0.348251	0.419394	0.490294	0	0.641806	0	0	0	0.143631	0	0	0	0	0	0.158545	0	0.134362	0
skomarfal virus 35	1218	0	0	0	0	0	0	0	0	0	0	0	0	0	0	0.753913	1.1035	1.88884	0.854317	0.535374	0.942024	0.583961	0	0	0	0.79339	0	0	0	0	0	0	0	0	0	0	0	0	0	0	0	0	0	0	0	0	0	0	0
chemarfal virus 5	1217	0	0	0	0	0	0.343762	0	0	0.670458	1.43315	0.680925	0	0	0	0	0	0	0	0	0	0	0	0	0	0	0	0	0	0	0	0	0	0	0	0	0	0	0	0.146036	0	0	0	0	0	0	0	0.136635	0
chemarfal virus 240	1214	0	0	0	0	0	0	0	0	0	0	0	0	0	0	0	0	0	0	0	0	0	0	0	0	0	0	0	0.45398	0	0	0	0	0	0	0.575982	0	0	0	0.69957	0	0	0	0	0	0	0	0.136925	0
chemarfal virus 111	1213	0	0	0	0	0	0	0	0	0	0	0	0	0	0	0	0	0	0	0	0	0	0	0	0	0	0	0	0.67133	0	0.403158	0	0	1.20371	0	2.07945	0	0	0	1.83868	0	2.2525	0	0	0	0.481226	0	1.31514	0
chemarfal virus 112	1203	0	0	0	0	0.250617	0	0	0	0	0	0	0	0.483439	0	0	0	0	0	0.421707	0	0	0	0	0	0	0	0	0	0	0	0	0	0.588605	0	1.08524	0	0	0	0.967982	0	0	0	0	0	0	0	0.242558	0
crogonang virus 169	1201	0	0	0	0	0	0	0	0	0	0	0	0	0.609706	0	0.619127	1.0052	1.4533	0	1.28051	0.410272	0	0	0	0	0.655655	0	0	0	0	0	0	0	0	0	0	0	0	0	0	0	0	0	0	0	0	0	0	0
chemarfal virus 21	1199	0	0	0	0	0	0	0	0	0	0.515856	0.966493	0	0	0	0	0	0	0	0	0	0	0	0	0	0	0	0	0	0	0	0	0	0	0	0.973335	0	0	0	0.509387	0	0	0	0	0	0	0	0.138392	0
chemarfal virus 241	1189	0	0	0	0	0	0	0	0	0	0	0	0.826937	0.486859	0	0	0	0	0	0	0	0	0	0	0	0	0	0	1.49318	0	0	0.466164	0.84149	1.54672	0	0.822829	0.694226	0.429786	0.411304	0.609421	1.2448	0	0	0	1.09486	0.54769	0	0.244741	0.145471
chemarfal virus 113	1185	0	0	0	0	0	0	0	0	0	0	0	0	0	0	0	0	0	0	0	0	0	0	0	0	0	0	0	0	0	0	0	0	0	0	0.657366	0	0	0	0.741583	0	1.37579	0	0	0	0.519452	0	0.245372	0
crogonang virus 170	1183	0	0	0	0	0	0	0	0	0	0	0	0	0	0	0	0	0	0	0	0	0	0	0	0	0	0	0	0	0	0	0	0	0	0	0	0	0	0	0	0	0	1.44501	0	0	0	0.228195	0	0
chemarfal virus 242	1175	0	0	0	0	0	0	0	0	0	0	0	0	0	0	0	0	0	0	0	0	0	0	0	0	0	0	0	0	0	0	0	0	0	0	0.827203	0	0	0	0.790629	0	0	0	0	0	0	0	0.332204	0
chemarfal virus 114	1172	0	0	0	0	0	1.29107	1.62498	1.72837	1.1133	1.14983	0.641384	0.832266	0.715673	0.459424	0.627214	0	0.415706	0	0.428786	0	0	0	0	0	0	0.3932	0.441458	1.59338	0.391995	1.20536	0	1.29986	1.59553	0.93551	0.724198	0.415168	0.981077	0.819778	0.938442	0.973397	0	0	0	0	0.552181	0.311019	0.701674	0.257033
skomarfal virus 56	1169	0.242868	0	0.267448	0.713058	1.1893	0	0	0	0	0.199918	0	0	0	0	0	0	0.416392	0.623661	1.10783	0.626348	0	0	0	0	0.448852	0	0	0	0	0	0	0	0	0	0	0	0	0	0	0	0	0	0	0	0	0	0	0
chemarfal virus 243	1162	0	0	0	0	0	0	0	0	0	0	0	0	0	0	0.706119	0	1.02976	0	0.891764	0.628342	0	0	0	0	0	0	0	0	0.394211	0	0	0	0.396158	0	1.36927	0	0	0	0.941736	0	0	0	0	0	0	0	0.249067	0
chemarfal virus 265	1131	0	0	0	0	0	1.83254	2.00572	1.33814	2.25231	2.80122	2.75964	0.477426	1.17988	0.83538	0.63908	0	0	0	0	0	0	0	0	0	0	0	0.667904	3.1021	1.51723	1.64018	1.39117	1.39958	1.69209	0	1.81688	0	1.33111	1.63655	0.758235	0	1.86052	0	0.645985	1.98777	1.45937	1.41402	1.38868	0.861793
chemarfal virus 115	1130	0	0	0	0	0	0	0	0	0	0	0	0	0	0	0	0	0.777577	0	0.902354	0.426638	0	0	0	0	0	0	0	0	0	0	0	0	0	0	0.79253	0	0	0	0.908639	0	0	0	0	0	0	0	0.254401	0
chemarfal virus 283	1112	0	0	0	0	0	0	0	0	0	0	0	0	0	0	0	0	0	0	0	0	0	0	0	0	0	0	0	0	0	0	0	0	1.1764	0	1.76636	0	0	0	1.9849	0.462164	1.40228	0	0	0	0.434731	0	0.147566	0
chemarfal virus 244	1105	0	0	0	0	0	0	0	0	0	0	0	0	0	0	0	0	0	0	0	0	0	0	0	0	0	0	0	0	0	0	0	0	0	0	0.971252	0	0	0	0.404963	0	0	0	0	0	0	0	0.148358	0
skomarfal virus 9	1097	0	0	0	0	0	0	0	0	0	0	0	0	0.639705	0	0.898717	1.77752	1.81477	0.786852	1.70309	1.28037	0.863277	0	0	0.435016	1.09964	0	0	0	0	0	0	0	0	0	0	0	0	0	0	0	0	0	0	0	0	0	0	0
skomarfal virus 43	1094	0	0	0	0	1.1809	0	0	0	0	0.352056	0.765421	0	0.739985	0	0.650251	1.11445	1.46775	0	1.85891	1.02084	0	0	0	0	0.687545	0	0	0	0	0	0	0	0	0	0.74862	0	0	0	0	0	1.24138	0	0	0	0	0	0	0
owegonang virus 33	1082	0.703105	0.297591	0.283215	0	0.271406	0	0.20819	0	0	0	0	0	0.64432	0	0	0.480686	0.557118	0	0	0	0	0	0	0.438809	0.470786	0	0	0.967422	0	1.0185	0.493548	0.81934	1.56818	0	0.857867	0	0.817702	0	1.39885	1.26857	0	0	0	1.13266	0	0	0.516831	0
crogonang virus 114	1060	0	0	0	0	0	0	0	0	0	0	0	0	0	0	0	0	0.657804	0	0.456663	0	0	0	0	0	0	0	0	0	0	0	0	0	0	0	0	0	0	0	0	0	0	0	0	0	0	0	0	0
crogonang virus 113	1060	0.261589	0	0	0	0	0	0	0	0	0	0	0	0	0	0	0	0	0	0	0	0	0	0	0	0	0	0	0	0	0	0	0	0	0	0	0	0	0	0	0	0	0	0	0	0	0	0	0
chemarfal virus 116	1058	0	0	0	0	0	0	0	0	0	0	0	0	0	0	0.446185	0.487231	1.15623	0	0	0.444744	0	0	0	0	0	0	0	0	0	0	0	0	0.630672	0	0.696231	0	0	0	0.922017	0	0	0	0	0	0	0	0.35715	0
chemarfal virus 245	1056	0	0	0	0	0	0	0	0	0	0	0	0	0	0	0	0	0.659085	0	0	0	0	0	0	0	0	0	0	0	0	0	0	0	0	0	0.413372	0	0	0	0.885323	0	0	0	0	0	0	0	0.314973	0
chemarfal virus 246	1041	0	0	0	0	0	0	0	0	0	0	0	0	0	0	0	0.491988	0	0	0	0	0	0	0	0	0.48196	0	0	0	0	0	0	0	0	0	0	0	0	0	0	0	0	0	0	0	0	0	0	0
chemarfal virus 117	1040	0	0	0	0	0	0	0	0	0	0	0	0	0	0	0	0	0	0	0	0	0	0	0	0	0	0	0	0	0	0	0	0	0.777685	0	1.30918	0	0	0	0.995059	0	0	0	0	0	0	0	0.361344	0
chemarfal virus 248	1036	0	0	0	0	0	0	0	0	0	0	0.356834	0	0	0	0	0	0	0	0	0	0	0	0	0	0	0	0	0	0	0	0	0	0.544864	0	0	0	0	0	0.655285	0	0	0	0	0	0	0	0.156648	0
chemarfal virus 247	1036	0	0	0	0	0	0	0	0	0	0	0.291295	0	0	0	0	0.493406	0.665582	0	0.46316	0.450615	0	0	0	0	0	0	0	0	0	0	0	0	0	0	0.959312	0	0	0	0.655285	0	0	0	0	0	0	0	0	0
chemarfal virus 249	1035	0	0	0	0	0	0	0	0	0	0	0	0	0	0	0	0	0	0	0.682494	0	0	0	0	0	0	0	0	0.627872	0	0	0.393484	0	1.54762	0	2.20198	0	0	0	2.48609	1.12182	1.55316	1.5011	0	0	0.671922	0	1.30848	0
chemarfal virus 250	1035	0	0	0	0	0	0	0	0	0	0	0	0	0	0	0	0	0	0	0	0	0	0	0	0	0	0	0	0.72645	0	0	0	0	0.885941	0	1.49164	0	0	0	1.8543	0.808828	0	0	0	0	0	0	0.470757	0
skomarfal virus 10	1034	0	0	0	0	0	0	0	0	0	0	0.357304	0	0	0	1.26567	1.79548	2.3886	1.10628	2.14718	1.5057	0	0	0	0.451444	1.12334	0	0	0	0	0	0	0	0	0	0	0.449457	0	0	0.167449	0	0	0	0	0	0	0	0	0
owegonang virus 34	1016	0.270016	0	0	0	0	0	0.218804	0	0	0	0	0	0	0	0	0	0	0	0	0	0	0	0	0	0	0	0.704881	0.505659	0	0.451314	0.398297	0	0	0	0	0	0	0	0	0.377527	0	0	0	0	0	0	0	0
[truncated: 2 more columns]
